# Supplementary material for: Selective expression of Pneumocystis antigens in different patients during a suspected outbreak of Pneumocystis pneumonia
Source: mBio. 2025 Apr 17;16(5):e00692-25. doi: 10.1128/mbio.00692-25 (PMC12077189; doi:10.1128/mbio.00692-25)
Supplement: Table S2 — Abundance of the msg-I alleles in the repertoires present in the 15 patients. [file mbio.00692-25-s0002.xlsx]

## Sheet: Feuil1
Table S2. Abundance of the msg-I alleles in the repertoires present in the 15 patients (% of all reads composing the repertoire).
	Notes: LA1 to LA10 and BE1 to BE5: 15 patients; genomic : genomic repertoire; expressed: expressed reperoire.
Allele name:	Sample:	LA1 genomic	LA1 expressed	LA2 genomic	LA2 expressed	LA3 genomic	LA3 expressed	LA4 genomic	LA4 expressed	LA5 genomic	LA5 expressed	LA6 genomic	LA6 expressed	LA7 genomic	LA7 expressed	LA8 genomic	LA8 expressed	LA9 genomic	LA9 expressed	LA10 genomic	LA10 expressed	BE1 genomic	BE1 expressed	BE2 genomic	BE2 expressed	BE3 genomic	BE3 expressed	BE4 genomic	BE4 expressed	BE5 genomic	BE5 expressed
BE1cd100532810		0	0	0	0	0	0	0	0	0	0	0	0	0	0	0	0	0	0	0	0	0.756009	0.114032	0	0	0	0	0	0	0	0
BE1cd10158869		0	0	0	0	0	0	0	0	0	0	0	0	0	0	0.205825	0	0	0	0	0	1.2713	0	0	0	0	0	0	0	0	0
BE1cd103613095		0	0	0	0	0	0	0	0	0	0	0	0	0	0	0	0	0	0	0	0	1.17351	0	0	0	0	0	0	0	0	0
BE1cd103810844		0	0	0	0	0	0	0	0	0	0	0	0	0	0	0	0	0	0	0	0	0.936548	0	0	0	0	0	0	0	0	0
BE1cd10486062		0	0	0	0	0	0	0	0	0	0	0	0	0	0	0	0	0	0	0	0	0.417497	0	0	0	0	0	0	0	0	0
BE1cd105646780		0	0	0	0	0	0	0	0	0	0	0	0	0	0	0	0	0	0	0	0	0.477677	0	0	0	0	0	0	0	0	0
BE1cd105907390		0	0	0	0	0	0	0	0	0	0	0	0	0	0	0	0	0	0	0	0	0.688306	0	0	0	0	0	0	0	0	0
BE1cd107479146		0	0	0	0	0	0	0	0	0	0	0	0	0	0	0	0	0	0	0	0	0.680784	0	0	0	0	0	0	0	0	0
BE1cd108399197		0	0	0	0	0	0	0	0	0	0	0	0	0	0	0	0	0	0	0	0	0.744725	0.0673827	0	0	0	0	0	0	0	0
BE1cd108659293		0	0	0	0	0	0	0	0	0	0	0	0	0	0	0	0	0	0	0	0	0.601798	0	0	0	0	0	0	0	0	0
BE1cd113772042		0	0	0	0	0	0	0	0	0	0	0	0	0	0	0	0	0	0	0	0	0.601798	0	0	0	0	0	0	0	0	0
BE1cd114885191		0	0	0	0	0	0	0	0	0	0	0	0	0	0	0	0	0	0	0	0	0.740964	0	0	0	0	0	0	0	0	0
BE1cd119998171		0	0	0	0	0	0	0	0	0	0	0	0	0	0	0	0	0	0	0	0	0.221913	0	0	0	0	0	0	0	0	0
BE1cd121962805		0	0	0	0	0	0	0	0	0.442684	0	0	0	0	0	0	0	0	0	0	0	0.842517	0.0798225	0	0	0	0	0	0	0	0
BE1cd124977770		0	0	0	0	0	0	0	0	0	0	0	0	0	0	0	0	0	0	0	0	0.278332	0	0	0	0	0	0	0	0	0
BE1cd130875772		0	0	0	0	0	0	0	0	0	0	0	0	0	0	0	0	0	0	0	0	0.57923	0.170012	0	0	0	0	0	0	0	0
BE1cd133824900		0	0	0	0	0	0	0	0	0	0	0	0	0	0	0.475802	0	0	0	0	0	2.08749	0	0	0	0	0	0	0	0	0
BE1cd135595599		0	0	0	0	0	0	0	0	0	0	0	0	0	0	0	0	0	0	0	0	0.504006	0	0	0	0	0	0	0	0	0
BE1cd139460744		0	0	0	0	0	0	0	0	0	0	0	0	0	0	0	0	0	0	0	0	0.406214	0	0	0	0	0	0	0	0	0
BE1cd143459445		0	0	0	0	0	0	0	0	0	0	0	0	0	0	0	0	0	0	0	0	0.402452	0	0	0	0	0	0	0	0	0
BE1cd156500208		0	0	0	0	0	0	0	0	0	0	0	0	0	0	0	0	0	0	0	0	0.571708	0.0684193	0	0	0	0	0	0	0	0
BE1cd156895540		0	0	0	0	0	0	0	0	0	0	0	0	0	0	0	0	0	0	0	0	0.0714635	0	0	0	0	0	0	0	0	0
BE1cd161090398		0	0	0	0	0	0	0	0	0	0	0	0	0	0	0	0	0	0	0	0	0.383646	0	0	0	0	0	0	0	0	0
BE1cd173278167		0	0	0	0	0	0	0	0	0	0	0	0	0	0	0	0	0	0	0	0	0.109076	0	0	0	0	0	0	0	0	0
BE1cd174916188		0	0	0	0	0	0	0	0	0	0	0	0	0	0	0	0	0	0	0	0	0.165494	0	0	0	0	0	0	0	0	0
BE1cd21628905		0	0	0	0	0	0	0	0	0	0	0	0	0	0	0	0	0	0	0	0	0.451348	0	0	0	0	0	0	0	0	0
BE1cd41025825		0	0	0	0	0	0	0	0	0	0	0	0	0	0	0	0	0	0	0	0	0.124121	0	0	0	0	0	0	0	0	0
BE1ud100664093		0	0	0	0	0	0	0	0	0	0	0	0	0	0	0	0	0	0	0	0	0	4.46591	0	0	0	0	0	0	0	0
BE1ud100927338		0	0	0	0	0	0	0	0	0	0	0	0	0	0	0	0	0	0	0	0	0	3.46865	0	0	0	0	0	0	0	0
BE1ud101318971		0	0	0	0	0	0	0	0	0	0	0	0	0	0	0.248593	1.01666	0	0	0	0	0.063941	5.02882	0	0	0	0	0	0	0	0
BE1ud101385097		0	0	0	0	0	0	0	0	0	0	0	0	0	0	0	0	0	0	0	0	0.0827472	2.74507	0	0	0	0	0	0	0	0
BE1ud101386046		0	0	0	0	0	0	0	0	0	0	0	0	0	0	0	0	0	0	0	0	0	0.867681	0	0	0	0	0	0	0	0
BE1ud101581713		0.324072	0	0	0	0	0	0	0	0	0	0	0	0	0	0	0	0	0	0.456784	0	0.545379	2.57609	0.36844	0.517323	0.424489	0	0.758098	0.0574604	0	0
BE1ud102434234		0	0	0	0	0	0	0	0	0	0	0	0	0	0	0	0	0	0	0	0	0.496483	5.55337	0	0	0	0	0	0	0	0
BE1ud102500386		0	0	0	0	0	0	0	0	0	0	0	0	0	0	0	0	0	0	0	0	0.361079	5.96803	0	0	0	0	0	0	0	0
BE1ud103613218		0	0	0	0	0	0	0	0	0	0	0	0	0	0	0	0	0	0	0	0	0	3.28931	0	0	0	0	0	0	0	0
BE1ud104268383		0	0	0	0	0	0	0	0	0	0	1.55229	0.339622	0	0	0.892797	0.657839	0	0	0	0	0.545379	6.91346	0	0	0	0	0	0	0	0
BE1ud104989404		0	0	0	0	0	0	0	0	0	0	0	0	0	0	0	0	0	0	0	0	0	3.34425	0	0	0	0	0	0	0	0
BE1ud105056692		0	0	0	0	0	0	0	0	0	0	0	0	0	0	0	0	0	0	0	0	0	6.74967	0	0	0	0	0	0	0	0
BE1ud105906447		0	0	0	0	0	0	0	0	0	0	0	0	0	0	0	0	0	0	0	0	0	0.209405	0	0	0	0	0	0	0	0
BE1ud106105668		0	0	0	0	0	0	0	0	0	0	0	0	0	0	0	0	0	0	0	0	0	0.204221	0	0	0	0	0	0	0	0
BE1ud106826067		0	0	0	0	0	0	0	0	0	0	0	0	0	0	0	0	0	0	0	0	0	0.881158	0	0	0	0	0	0	0	0
BE1ud10749974		0	0	0	0	0	0	0	0	0	0	0	0	0	0	0	0	0	0	0	0	0	0.0860425	0	0	0	0	0	0	0	0
BE1ud108398585		0	0	0	0	0	0	0	0	0	0	0	0	0	0	0	0	0	0	0	0	0	0.0756759	0	0	0	0	0	0	0	0
BE1ud110429924		0	0	0	0	0	0	0	0	0	0	0	0	0	0	0	0	0	0	0	0	0	2.32626	0	0	0	0	0	0	0	0
BE1ud112198262		0	0.657712	0	0	0.0506549	0	0.388644	0	0.811234	0	0	0	0	0	0	0	0	0	0	0	0.898936	2.62896	0	0	0	0	0	0	0	0
BE1ud112854351		0	0	0	0	0	0	0	0	0	0	0	0	0	0	0	0	0	0	0	0	0	3.14832	0	0	0	0	0	0	0	0
BE1ud116328379		0	0	0	0	0	0	0	0	0	0	0	0	0	0	0	0	0	0	0	0	0.620604	3.38054	0	0	0	0	0	0	0	0
BE1ud117178930		1.37465	0.361741	0	0	0	0	0	0	0	0	0	0	2.22466	0	0	0	0	0	0	0	0.665739	1.6628	0	0	0	0	0	0	0	0
BE1ud118227826		0	0	0	0	0	0	0	0	0	0	0	0	0	0	0	0	0	0	0	0	0	0.0373196	0	0	0	0	0	0	0	0
BE1ud118228242		0	0	0	0	0	0	0	0	0	0	0	0	0	0	0	0	0	0	0	0	0	0.175195	0	0	0	0	0	0	0	0
BE1ud125567441		0	0	0	0	0	0	0	0	0	0	0	0	0	0	0	0	0	0	0	0	0	0.0611627	0	0	0	0	0	0	0	0
BE1ud126288073		0	0	0	0	0	0	0	0	0	0	0	0	0	0	0	0	0	0	0	0	0	0.0974457	0	0	0	0	0	0	0	0
BE1ud126682037		0	0	0	0	0	0	0.226495	0	0	0	0	0	0	0	0.151027	0	0	0	0	0	0.109076	1.11233	0	0	0	0	0	0	0	0
BE1ud126943578		0	0	0	0	0	0	0	0	0	0	0	0	0	0	0	0	0	0	0	0	0	1.05324	0	0	0	0	0	0	0	0
BE1ud128713979		0	0	0	0	0	0	0	0	0	0	0	0	0	0	0	0	0	0	0	0	1.14342	1.68664	0	0	0	0	0.556513	0.154425	0	0
BE1ud129632156		0	0	0	0	0	0	0	0	0	0	0	0	0	0	0	0	0	0	0	0	0	0.0839691	0	0	0	0	0	0	0	0
BE1ud130875942		0	0	0	0	0	0	0	0	0	0	0	0	0	0	0	0	0	0	0	0	0	1.13307	0	0	0	0	0	0	0	0
BE1ud131925170		0	0	0	0	0	0	0	0	0	0	0	0	0	0	0	0	0	0	0	0	0	0.36905	0	0	0	0	0	0	0	0
BE1ud134809620		0	0	0	0	0	0	0	0	0	0	0	0	0	0	0	0	0	0	0	0	0	0.0269531	0	0	0	0	0	0	0	0
BE1ud135266997		0	0	0	0	0	0	0	0	0	0	0	0	0	0	0	0	0	0	0	0	0	0.0425029	0	0	0	0	0	0	0	0
BE1ud136382872		0	0	0	0	0	0	0	0	0	0	0	0	0	0	0	0	0	0	0	0	0	0.165865	0	0	0	0	0	0	0	0
BE1ud157288438		0	0	0	0	0	0	0	0	0	0	0	0	0	0	0	0	0	0	0	0	0	0.36905	0	0	0	0	0	0	0	0
BE1ud161678278		0.266961	0	0	0	0	0	0	0	0	0	0	0	0	0	0	0	0	0	0	0	0.206868	0.259164	0	0	0	0	0	0	0	0
BE1ud167840496		0	0	0	0	0	0	0.0939438	0.909707	0	0	0	0	1.73484	0	0	0	0	0	2.63756	0	1.46312	3.82422	2.1404	2.07982	2.83358	0	0	0	0	0
BE1ud167903602		0	0	0	0	0	0	0	0	0	0	0.637491	0	0	0	0	0	0	0	0	0	0	0.332767	0	0	0	0	0	0	0	0
BE1ud20645817		0	0	0	0	0	0	0	0	0	0	0	0	0	0	0	0	0	0	0	0	0.643171	0.990007	0	0	0	0	0	0	0	0
BE1ud4719457		0	0	0	0	0	0	0	0	0	0	0	0	0	0	0	0	0	0	0	0	0	0.0611627	0	0	0	0	0	0	0	0
BE2c100469476		0.34665	0	0	0	0	0	0	0	0	0	0	0	0	0	0	0	0	0	1.82293	0	0.586753	0	1.71158	0.189553	1.59915	0	0	0	0	0
BE2c100795025		0.695957	0	0	0	0	0	0	0	0	0	0	0	0	0	0.187113	0	0	0	1.69452	0	0	0	1.03755	0.0487047	0.77457	0	1.13715	0.0332193	0	0
BE2c100796347		0	0	0	0	0.00827019	0	0	0	0	0	0.972174	0.401856	0	0	0	0	0	0	1.8103	0	0	0	1.45774	0.588406	0.929484	0	0	0	0	0
BE2c101057380		0	0	0	0	0	0	0	0	0	0	0	0	0	0	0	0	0	0	3.46693	1.13807	0.804905	0.29752	5.09408	1.81129	3.54106	0	0	0	0	0
BE2c10160755		0	0	0	0	0	0	0	0	0	0	0	0	0	0	0	0	0	0	2.09868	0	0	0	2.35974	0.767428	2.07243	0	0	0	1.81417	0
BE2c101974988		0	0	0	0	0	0	0	0	0	0	0	0	0	0	0	0	0	0	0	0	0	0	1.52058	0.829297	1.17222	0	0	0	0	0
BE2c11207875		0	0	0	0	0	0	0	0	0	0	0	0	0	0	0	0	0	0	3.09856	0	0	0	2.30306	0.698979	1.86995	0	0	0	0	0
BE2u100598992		0.0464857	0	2.86948	1.39737	0.173674	0	0	0	0	0	0	0	0	0	0	0	0	0	0.602029	0	0	0	1.69433	10.0477	2.21637	0	0	0	0	0
BE2u100794822		0	0	0	0	0	0	0	0	0	0	0	0	0	0	0.0347496	0	0	0	2.9049	0	0	0	2.28827	6.25658	1.90776	0	0	0	0	0
BE2u101058440		0	0	0	0	0	0	0	0	0	0	0	0	0	0	0	0	0	0	3.52377	3.78412	0	0	3.21368	8.14422	4.22171	0	0	0	0	0
BE2u104531877		0	0	0	0	0	0	0	0	0.698975	0	0	0	0	0	1.9433	0.288033	0	0	3.35116	1.82016	0	0	3.41577	7.01874	2.92629	0	0.942453	2.85596	0	0
BE2u104597941		0	0	0	0	0	0	0	0	0	0	0	0	0	0	0	0	0	0	3.48798	0	0	0	2.9697	3.67655	2.43715	0	0	0	0	0
BE2u106234056		0	0	0	0	0	0	0	0	0	0	0	0	0	0	0	0	0	0	2.01448	0	0	0	2.26855	3.8016	0.77579	0	0	0	0	0
BE2u115672153		0	0	0	0	0	0	0	0	0	0	0	0	0	0	0	0	0	0	0	0	0	0	0	0.110573	0	0	0	0	0	0
BE2u119408901		0	0	0	0	0	0	0	0	0	0	0	0	0	0	0	0	0	0	0	0	0	0	0	0.375158	0	0	0	0	0	0
BE2u122619950		0	0	0	0	0	0	0	0	0	0	0	0	0	0	0	0	0	0	0	0	0	0	0	0.0552864	0	0	0	0	0	0
BE2u130484151		0	0	0	0	0	0	0	0	0	0	0	0	0	0	0	0	0	0	0	0	0	0	0	0.283014	0	0	0	0	0	0
BE2u167576691		0	0	0	0	0	0	0	0	0	0	0	0	0	0	0	0	0	0	0	0	0	0	0	0.101358	0	0	0	0	0	0
BE2u172753838		0	0	0	0	0	0	0	0	0	0	0	0	0	0	0	0	0	0	0	0	0	0	0	0.105307	0	0	0	0	0	0
BE3c100404001		0	0	0	0	0	0	0	0	1.22215	0	0	0	0	0	0	0	0	0	2.20814	0	0	0	2.01348	0.163227	2.24686	0	2.41385	0.144549	0	0
BE3c101647226		0.188599	0.390833	0	0	0	0	0.482588	0	0.696857	0	0.624741	0.58856	0.809266	0	0	0	0	0	0.947249	0	0.473916	0.116105	0.897071	0.26985	2.84944	0	1.02516	0	0	0
BE3c102039882		0	0	0	0	0	0	0	0	0	0	0.828738	0.75926	0	0	0	0	0	0	2.0229	0	0.812427	0	2.63207	1.23868	2.65915	0	0	0	0	0
BE3c10420737		0	0	0	0	0	0	0	0	0.616369	0	0	0	0	0	0	0	0	0	1.67137	0	0	0	1.37641	0.248789	1.70405	0	0	0	0	0
BE3c10553142		0	0	0	0	0	0	0	0	0.478692	0.199691	1.1953	0.229378	0	0	0	0	0	0	3.70269	0	0	0	1.92229	2.29834	2.4713	0	1.31289	1.03788	0	0
BE3c107088640		0	0	0	0	0	0	0	0	0	0	0	0	0	0	0	0	0	0	1.32825	0	0	0	0.925412	0.12242	2.01876	0	0	0	0	0
BE3c11471397		0	0	0	0	0	0	0	0	0	0	0	0	0	0	0	0	0	0	2.18499	0	0	0	0.872426	0.226411	1.50279	0	0	0	0	0
BE3c125044241		1.62833	0.454074	0	0	0	0	0.573958	0	0	0	0	0	0	0	0	0	0	0	1.50928	0	0	0	1.65243	1.756	1.9041	0	0	0	0	0
BE3u100076300		0.370557	0.398421	0	0	0.128188	0	0	0	0	0	0	0	0	0	0	0	1.38345	0	2.28392	0	0	0	2.81937	2.23647	1.50645	13.998	0.706409	0.5351	1.86522	1.1535
BE3u100403548		0.288211	0	0	0	0	0	0.651172	0	0	0	0.857425	1.15756	0	0	0.255276	0	0	0	1.30299	4.64122	0	0	1.35916	0.268534	0.95266	24.6144	0.708132	0	0	0
BE3u100467454		2.14897	0.182136	0	0	0	0	0	0	0	0	0	0	0	0	0	0	0	0	0.831474	1.16172	0	0	0.856407	1.09783	2.00412	10.1881	0	0	0	0
BE3u100664238		0	0	0	0	0	0	0	0	0	0	0	0	0	0	0	0	0	0	0.585189	0	0	0	0.712235	0.19087	1.1893	3.35698	0	0	0	0
BE3u100926408		0.0371885	0	0	0	0	0	0	0	1.14166	0	0	0	0	0	0	0	0	0	1.41245	0	1.45184	0	1.52551	0.756898	2.48594	8.98536	1.2009	0.166994	0	0
BE3u101253715		0	0	0	0	0	0	0	0	0.141913	0	0	0	0	0	0	0	1.16298	0	1.13459	0	0.236958	0	1.10409	0.148747	2.24808	11.2997	0	0	0.0911644	0
BE3u106103450		0	0	0	0	0	0	0	0	0	0	0	0	0	0	0	0	0	0	0	0	0	0	0	0	0	1.7221	0	0	0	0
BE3u108790667		0.646815	0	0	0	0	0	2.0243	0	0.580361	0	0	0	0	0	0	0	0	0	3.0733	0	0	0	2.86496	0.229044	1.94557	6.94566	0	0	0	0
BE3u110952955		2.29639	0.866409	0	0	0	0	0	0	0	0	0	0	0	0	0	0	0	0	0	0	0	0	1.43679	0.359362	0.940462	3.99219	0.329083	0	0	0
BE4c100140501		0	0	0	0	0	0	0	0	0	0	0	0	0	0	0	0	0	0	0	0	0	0	0	0	0	0	1.03377	0	0	0
BE4c100141864		0	0	0	0	0	0	0	0	0	0	0	0	0	0	0	0	0	0	0	0	0	0	0	0	0	0	1.18884	0.143651	0	0
BE4c100337480		0	0	0	0	0	0	0	0	0	0	0	0	0	0	0	0	0	0	0	0	0	0	0	0	0	0	0.716747	0	0	0
BE4c100401818		0	0	0	0	0	0	0	0	0	0	0	0	0	0	0	0	0	0	0	0	0.236958	0	0	0	0	0	1.06823	0.156221	0	0
BE4c100532695		0	0	0	0	0	0	0	0	0	0	0	0	0	0	0	0	0	0	0	0	0	0	0	0	0	0	0.339421	0	0	0
BE4c100927457		0	0	0	0	0	0	0	0	0	0	1.42798	0.506766	0	0	0	0	0	0	0	0	0	0	0	0	0	0	0.835631	0.339376	0	0
BE4c101386432		0	0	0	0	0	0	0	0	0	0	0	0	0	0	0	0	0	0	0	0	0	0	0	0	0	0	1.52309	0	0	0
BE4c102566455		0	0	0	0	0	0	0	0	0	0	0	0	0	0	0	0	0	0	0	0	0	0	0	0	0	0	1.62302	0.577298	0	0
BE4c102631430		0	0	0	0	0	0	0	0	0	0	0	0	0	0	0	0	0	0	0	0	0	0	0	0	0	0	0.932116	0	0	0
BE4c1050918		0	0	0	0	0	0	0	0	0	0	0	0	0	0	0	0	0	0	0	0	0	0	0	0	0	0	0.773604	0.131979	0	0
BE4c108266872		0	0	0	0	0	0	0	0	0	0	0	0	0	0	0	0	0	0	0	0	0	0	0	0	0	0	0.720193	0	0	0
BE4c108529933		0	0	0	0	0	0	1.01279	0	0.734983	0	0	0	0.620874	0	0	0	0	0	0	0	0.895174	0	0	0	0	0	1.63508	0.0430953	0	0
BE4c111806854		0	0	0	0	0	0	0	0	0.271118	0	0.420744	0.631235	0	0	0	0	0	0	0	0	0	0	0	0	0	0	1.40593	0	0	0
BE4c112722599		0	0	0	0	0	0	0	0	0	0	0	0	0	0	0	0	0	0	0	0	0	0	0	0	0	0	0.880427	0	0	0
BE4c115738649		0	0	0	0	0	0	0	0	0.216047	0	0	0	0	0	0	0	0	0	0	0	0	0	0	0	0	0	1.18022	0.16879	0	0
BE4c11602506		0	0	0	0	0	0	0	0	0	0	0.72674	0	0	0	0	0	0	0	0	0	0	0	0	0	0	0	0.782219	0	0	0
BE4c116720630		0	0	0	0	0.0434185	0	0	0	0.0423621	0	0	0	0	0	0	0	0	0	0	0	0	0	0	0	0	0	0.442798	0.084395	0	0
BE4c118097261		0	0	0	0	0	0	0	0	0	0	0	0	0	0	0	0	0	0	0	0	0	0	0	0	0	0	0.827016	0.195725	0	0
BE4c119865764		0	0	0	0	0	0	0	0	0	0	0	0	0	0	0	0	0	0	0	0	0	0	0	0	0	0	0.752929	0.146345	0	0
BE4c141165837		0	0	0	0	0	0	0	0	0	0	0	0	0	0	0	0	0	0	0	0	0	0	0	0	0	0	0.5255	0	0	0
BE4c144181457		0	0	0	0	0	0	0.078501	0	0	0	0	0	0	0	0	0	0	0	0	0	0	0	0	0	0	0	1.02343	0.0718255	0	0
BE4u100205029		0	0	0	0	0	0	1.80938	0	0	0	0	0	0	0	0	0	0	0	0	0	0.267048	0	0	0	0	0	0.847691	15.3734	0	0
BE4u100272318		0.224459	0	0	0	0	0	0	0	0	0	0	0	0	0	0	0	0	0	0	0	0	0	0	0	0	0	1.02516	0.800855	0	0
BE4u100403843		0	0	0	0	0	0	0	0	1.22215	0	0	0	0	0	0.192459	0	0	0	0	0	0.808666	0	0	0	0	0	3.49759	42.1984	0	0
BE4u100794665		0	0	0	0	0	0	0	0	0	0	0	0	0	0	0	0	0	0	0	0	0	0.066346	0	0	0	0	0.165403	0.113125	0	0
BE4u102040525		0	0	0	0	0	0	0.719378	0	0.533763	0	0	0	0	0	0	0	0	0	0	0	0.500244	0.0611627	0	0	0	0	0.616816	3.0059	0	0
BE4u10225038		0	0	0	0	0	0	0	0	0	0	0	0	0	0	0	0	0	0	0	0	0	0	0	0	0	0	0.783942	0.998375	0	0
BE4u102763071		0	0	0	0	0	0	0	0	0	0	0	0	0	0	0	0	0	0	0	0	0	0	0	0	0	0	0.50827	0.348354	0	0
BE4u10290538		0	0	0	0	0	0	0	0	0	0	0	0	0	0	0	0	0	0	0	0	0	0	0	0	0	0	0.439352	0.476742	0	0
BE4u103089077		0.0743771	0	0	0	0	0	0	0	0	0	0	0	0	0	0	0	0	0	0	0	0	0	0	0	0	0	0.580634	1.29286	0	0
BE4u106039205		0	0	0	0	0	0	0	0	0	0	0	0	0	0	0	0	0	0	0	0	0	0	0	0	0	0	0.382495	2.71321	0	0
BE4u10619323		0	0	0	0	0	0	0	0	0.152504	0	0	0	0	0	0.118951	0	0	0	0	0	0	0	0	0	0	0	0.513439	0.706584	0	0
BE4u108398496		0	0	0	0	0	0	0	0	0	0	0	0	0	0	0	0	0	0	0	0	0	0	0	0	0	0	1.37491	1.72112	0	0
BE4u111870825		0	0	0	0	0	0	0	0	0	0	0	0	0	0	0	0	0	0	0	0	0	0	0	0	0	0	0.113715	0.533305	0	0
BE4u114295881		0	0	0	0	0	0	0	0	0	0	0	0	0	0	0	0	0	0	0	0	0	0	0	0	0	0	0	0.263959	0	0
BE4u115475561		0	0	0	0	0	0	0	0	0	0	0	0	0	0	0	0	0	0	0	0	0	0	0	0	0	0	1.20434	0.836767	0	0
BE4u116982752		0	0	0	0	0	0	0	0	0	0	1.12517	0.334288	0	0	0	0	0	0	0	0	0	0	0	0	0	0	0.561682	1.75165	0	0
BE4u139068568		0	0	0	0	0	0	0	0	0	0	0	0	0	0	0	0	0	0	0	0	0	0	0	0	0	0	0	0.11941	0	0
BE4u150997394		0	0	0	0	0	0	0	0	0	0	0	0	0	0	0	0	0	0	0	0	0	0	0	0	0	0	0	0.00179564	0	0
BE4u155060456		0	0	0	0	0	0	0	0	0	0	0	0	0	0	0	0	0.0496059	0	0	0	0	0	0	0	0	0	0.956237	0.564728	0	0
BE5c10028739		0	0	0	0	0	0	0	0	0.571889	0	0	0	0	0	0	0	0	0	0	0	0.620604	0	0	0	0	0	0	0	0.614448	0
BE5c10029364		0	0	0	0	0	0	0	0	0	0	0	0	0	0	0	0	0	0	0	0	0	0	0	0	0	0	0	0	0.880648	0
BE5c100467431		0	0	0	0	0	0	0	0	0	0	0	0	0	0	0	0	0	0	0	0	0	0	0	0	0	0	0	0	0.718375	0
BE5c100663836		0	0	0	0	0	0	0	0	0	0	0	0	0	0	0	0	0	0	0	0	1.44808	0.154462	0	0	0	0	0	0	1.84699	0
BE5c100991472		0	0	0	0	0	0	0	0	0	0	0	0	0	0	0	0	0	0	0	0	0	0	0	0	0	0	0	0	1.72118	0
BE5c100992541		0	0	0	0	0	0	0	0	0	0	0	0	0	0	0	0	0	0	0	0	0	0	0	0	0	0	0	0	0.732961	0
BE5c101057439		0	0	0	0	0	0	0	0	0	0	0	0	0	0	0	0	0	0	0	0	0	0	0	0	0	0	0	0	1.47322	0
BE5c101123358		0.366573	0	0	0	0	0	0	0	1.65212	0	0.752239	0.0462313	0	0	0	0	0	0	0	0	0	0	0	0	0	0	0	0	1.34559	0
BE5c101451823		0	0	0	0	0	0	0	0	0	0	0	0	0	0	0	0	0	0	0	0	0	0	0	0	0	0	0	0	1.27083	0
BE5c101583642		0	0	0	0	0	0	0	0	0	0	0	0	0	0	0	0	0	0	0	0	0	0	0	0	0	0	0	0	1.07756	0
BE5c10159674		0	0	0	0	0	0	0	0	0	0	0.0478118	0	0	0	0	0	0	0	0	0	0	0	0	0	0	0	0	0	0.373774	0
BE5c101646601		0	0	0	0	0	0	0	0	0	0	0	0	0	0	0	0	0	0	0	0	0.703351	0.0922624	0	0	0	0	0	0	0.672793	0
BE5c102303147		0	0	0	0	0	0	0	0	0	0	0	0	0	0	0	0	0	0	0	0	0	0	0	0	0	0	0	0	0.556103	0
BE5c102565342		0	0	0	0	0	0	0	0	0	0	0.0860613	0.200928	0	0	0	0	0	0	0	0	0	0	0	0	0	0	0	0	1.12679	0
BE5c103023153		0	0	0	0	0	0	0	0	0	0	0	0	0	0	0	0	0	0	0	0	0	0	0	0	0	0	0	0	0.441235	0
BE5c103285115		0	0	0	0	0	0	0	0	0	0	0	0	0	0	0	0	0	0	0	0	0	0	0	0	0	0	0	0	0.964519	0
BE5c105056271		0.521968	0	0	0	0	0	0	0	0	0	0	0	0	0	0	0	0	0	0	0	0	0	0	0	0	0	0	0	2.12048	0
BE5c105775249		0	0	0	0	0	0	0	0	0	0	0	0	0	0	0	0	0	0	0	0	0.0865084	0	0	0	0	0	0	0	0.813186	0
BE5c106170871		0	0	0	0	0	0	0	0	0	0	0	0	0	0	0	0	0	0	0	0	0	0	0	0	0	0	0	0	0.154979	0
BE5c106694414		0	0	0	0	0	0	0	0	0	0	0	0	0	0	0	0	0	0	0	0	0.12036	0	0	0	0	0	0	0	1.17967	0
BE5c107021338		0	0	0	0	0	0	0	0	0	0	0	0	0	0	0	0	0	0	0	0	0	0	0	0	0	0	0	0	0.598038	0
BE5c107349110		0	0	0	0	0	0	0	0	0.518936	0	0	0	0	0	0	0	0	0	0	0	0	0	0	0	0	0	0	0	1.04292	0
BE5c107875004		0.0451575	0	0	0	0	0	0.167297	0	0	0	0	0	0	0	0	0	0	0	0	0	0	0	0	0	0	0	0	0	1.8324	0
BE5c108396746		0	0	0	0	0	0	0	0	0	0	0	0	0	0	0	0	0	0	0	0	0	0	0	0	0	0	0	0	0.206031	0
BE5c109578487		0	0	0	0	0	0	0	0	0	0	0	0	0	0	0	0	0	0	0	0	0	0	0	0	0	0	0	0	0.381067	0
BE5c109906507		0	0	0	0	0	0	0	0	0	0	0	0	0	0	0	0	0	0	0	0	0	0	0	0	0	0	0	0	0.6655	0
BE5c110232517		0	0	0	0	0	0	0	0	0	0	0	0	0	0	0	0	0	0	0	0	0	0	0	0	0	0	0	0	0.025526	0
BE5c111346168		0	0	0	0	0.780499	1.0356	0	0	0	0	0	0	0	0	0	0	0	0	0	0	0.60932	0	0	0	0	0	0	0	2.31922	0
BE5c111609344		0	0	0	0	0	0	0	0	0	0	0	0	0	0	0	0	0	0	0	0	0	0	0	0	0	0	0	0	0.955402	0
BE5c112787772		0	0	0	0	0	0	0	0	0	0	0	0	0	0	0	0	0	0	0	0	0	0	0	0	0	0	0	0	1.35106	0
BE5c113050131		0	0	0	0	0	0	0	0	0	0	0	0	0	0	0	0	0	0	0	0	0	0	0	0	0	0	0	0	0.417533	0
BE5c113050331		0	0	0	0	0	0	0	0	0	0	0	0	0	0	0	0	0	0	0	0	0	0	0	0	0	0	0	0	0.92623	0
BE5c118818349		0	0	0	0	0	0	0	0	0	0	0	0	0	0	0	0	0	0	0	0	0	0	0	0	0	0	0	0	0.2662	0
BE5c119407503		0	0	0	0	0	0	0	0	0	0	0	0	0	0	0	0	0	0	0	0	0	0	0	0	0	0	0	0	1.27083	0
BE5c126222747		0	0	0	0	0	0	0	0	0	0	0	0	0	0	0	0	0	0	0	0	0	0	0	0	0	0	0	0	0.237027	0
BE5c127601401		0	0	0	0	0	0	0	0	0	0	0	0	0	0	0	0	0	0	0	0	0	0	0	0	0	0	0	0	1.07027	0
BE5c129630398		0	0	0	0	0	0	0	0	0	0	0	0	0	0	0	0	0	0	0	0	0	0	0	0	0	0	0	0	0.557926	0
BE5c130483703		0	0	0	0	0	0	0	0	0	0	0	0	0	0	0	0	0	0	0	0	0	0	0	0	0	0	0	0	0.938993	0
BE5c131203934		0	0	0	0	0	0	0	0	0	0	0	0	0	0	0	0	0	0	0	0	0	0	0	0	0	0	0	0	0.195092	0
BE5c139528818		0	0	0	0	0	0	0	0	0	0	0	0	0	0	0	0	0	0	0	0	0	0	0	0	0	0	0	0	0.623564	0
BE5c149487944		0	0	0	0	0	0	0	0	0	0	0	0	0	0	0	0	0	0	0	0	0	0	0	0	0	0	0	0	0.038289	0
BE5c149619358		0	0	0	0	0	0	0	0	0	0	0	0	0	0	0	0	0	0	0	0	0	0	0	0	0	0	0	0	0.703789	0
BE5c16058006		0	0	0	0	0	0	0	0	0	0	0	0	0	0	0	0	0	0	0	0	0	0	0	0	0	0	0	0	0.0674616	0
BE5c176818639		0	0	0	0	0	0	0	0	0	0	0	0	0	0	0	0	0	0	0	0	0	0	0	0	0	0	0	0	0.063815	0
BE5c23593322		0	0	0	0	0	0	0	0	0	0	0	0	0	0	0	0	0	0	0	0	0	0	0	0	0	0	0	0	0.0875178	0
BE5u100008981		0	0	0	0	0	0	0	0	0	0	0	0	0	0	0	0	0	0	0	0	0	0	0	0	0	0	0	0	0.559749	29.3114
BE5u100010351		0	0	0	0	0	0	0	0	0.855715	0	0	0	0	0	0	0	0	0	0	0	0	0	0	0	0	0	2.08132	0.445318	1.10674	15.0321
BE5u10093380		0.698613	0.545142	0	0	0	0	0	0	0	0	0	0	0	0	0	0	0	0	0	0	0	0	0	0	0	0	0	0	1.8871	10.3295
BE5u102368272		0	0	0	0	0	0	0	0	0	0	0	0	0	0	0	0	0	0	0	0	0	0	0	0	0	0	0	0	0	3.82452
BE5u102629682		0	0	0	0	0	0	0	0	0.275354	6.88128	0	0	0	0	2.16383	2.45683	1.04724	0	0	0	0.063941	0	0	0	0	0	0	0	0.969989	9.33319
BE5u103022593		0	0	0	0	0	0	0	0	0	0	0	0	0	0	0	0	0	0	0	0	0	0	0	0	0	0	0	0	0	0.406562
BE5u103287614		0	0	0	0	0	0	0	0	0	0	0	0	0	0	0	0.716422	1.20524	0	0	0	0	0	0	0	0	0	0	0	1.70477	6.6279
BE5u104007770		0	0	0	0	0	0	0	0	0	0	0	0	0	0	0	0	0	0	1.3893	0	0.319705	0	1.02646	0.387005	1.5406	0	0	0	0.357364	9.44192
BE5u104204129		0	0	0	0	0	0	0	0	0	0	0	0	0	0	0	0	0	0	0	0	0	0	0	0	0	0	0	0	0	3.03267
BE5u10422703		0	0	0	0	0	0	0	0	0	0	0	0	0	0	0	0	0	0	0	0	0	0	0	0	0	0	0	0	0.0401123	8.49052
BE5u104334030		0	0	0	0	0	0	0	0	0	0	0	0	0	0	0	0	0	0	0	0	0	0	0	0	0	0	0	0	0	0.273011
BE5u105317576		0	0	0	0	0	0	0	0	0	0	0	0	0	0	0	0	0	0	0	0	0	0	0	0	0	0	0	0	0	0.723302
BE5u108790238		0	0	0	0	0	0	0	0	0	0	0	0	0	0	0	0	0	0	0	0	0	0	0	0	0	0	0	0	0	1.22441
BE5u116327487		0	0	0	0	0	0	0	0	0	0	0.0318745	0	0	0	0	0	0	0	0	0	0	0	0	0	0	0	0	0	0.375597	0.302558
BE5u161416057		0	0	0	0	0	0	0	0	0	0	0	0	0	0	0	0	0	0	0	0	0	0	0	0	0	0	0	0	0	0.385288
BE5u18221178		0	0	0	0	0	0	0	0	0	0	0	0	0	0	0	0	0	0	0	0	0	0	0	0	0	0	0	0	0	0.0224554
BE5u31916899		0	0	0	0	0	0	0	0	0	0	0	0	0	0	0	0	0	0	0	0	0	0	0	0	0	0	0	0	0	0.0850943
BR1c101321240		0	0	0	0	0	0	0	0	0	0	0	0	0	0	0	0	0	0	0	0	0.135405	0	0	0	0	0	0	0	0	0
BR1u102369376		0.725177	0	0	0	0	0	1.04754	0	0.114378	2.53144	0	0	0	0	0.00400957	0	0	0	0	0	0	0	0	0	0	0	0	0	1.53703	0
BR2c132120663		0	0	0	0	0	0	0	0	0	0	0	0	0	0	0	0	0	0	0	0	0.142927	0	0	0	0	0	0	0	0	0
BR2c67961581		0	0	0	0	0	0	0	0	0	0	0	0	0	0	0.118951	0	0	0	0	0	0	0	0	0	0	0	0	0	0	0
BR2u100205801		0.00664081	0	0	0	0	0	1.16851	0	0	0	0	0	0	0	0	0	0	0	2.49442	0	0	0	3.4207	0.375158	2.46277	4.97104	0	0	0	0
BR2u100666162		0	0	0	0	2.08719	0	0	0	0.305007	0	0	0	0	0	0	0	1.06377	0	0	0	0	0	0	0	0	0	1.56788	0.107738	0	0
BR3c100794579		0.387823	0.22514	0	0	0.0361821	0	1.21226	0	0	0	0.70124	0.309394	0	0	0	0	0	0	0	0	0	0	0	0	0	0	0	0	0	0
BR3c101908599		0	0	0	0	0	0	0	0	0	0	0.0254996	0	0	0	0	0	0	0	0	0	0	0	0	0	0	0	0	0	0	0
BR3c102303084		0	0	0	0	0	0	0	0	0	0	0.800051	0.718363	0	0	0	0	0	0	0	0	0	0	0	0	0	0	0	0	0	0
BR3c103614487		0	0	0	0	0	0	0	0	0	0	0	0	0	0	0	0	0	0	0	0	0.308421	0	0	0	0	0	0	0	0	0
BR3c106168571		0	0	0	0	0	0	0	0	0.31348	0	0	0	0	0	0	0	0	0	0	0	0	0	0	0	0	0	0	0	0	0
BR3c107873753		0	0	0	0	0	0	0	0	0.338897	0	0	0	0	0	0	0	0	0	0	0	0.594275	0	0	0	0	0	0	0	0	0
BR3c111348239		0	0	0	0	0	0	0	0	0.485046	0	0	0	0	0	0	0	0	0	0	0	0	0	0	0	0	0	0	0	0	0
BR3c112920574		1.28965	0.311148	0	0	0	0	0.0270249	0	1.45514	0	0	0	0	0	0	0	0	0	0	0	1.19607	0	0	0	0	0	0	0	0	0
BR3c122554489		0	0	0	0	0	0	0	0	0	0	0	0	0	0	0	0	0	0	0	0	0.537857	0	0	0	0	0	0	0	0	0
BR3c127403349		0	0	0	0	0	0	0	0	0	0	0	0	0	0	0	0	0	0	0	0	0.537857	0.121289	0	0	0	0	0	0	0	0
BR3c127926371		0	0	0	0	0	0	0	0	0	0	0	0	0	0	0	0	0	0	0	0	0.624365	0	0	0	0	0	0	0	0	0
BR3c14747767		0	0	0	0	0	0	0.0424678	0	0	0	0	0	0	0	0	0	0	0	0	0	0.853801	0	0	0	0	0	0	0	0	0
BR3u100403135		2.33358	4.8696	0	0	0	0	0.44012	3.68297	2.56503	0	0	0	0	0	0	0	0	0	0	0	1.09076	0.150315	0	0	0	0	0.570296	0	1.95274	0
BR3u100992345		0	0	0	0	0	0	0	0	0	0	0	0	0	0	0	0	0	0	0	0	0.643171	0	0	0	0	0	0	0	0	0
BR3u103089526		0	0	0	0	0	0	0	0	0.381259	0	0	0	0	0	0	0	0	0	0	0	0	0	0	0	0	0	0.384218	0.0664386	0	0
BR4c100140689		0	0	0	0	0	0	0	0	0	0	0	0	0	0	0	0	0	0	0	0	0	0	0	0	0	0	1.2164	1.25874	0	0
BR4c100730499		0	0	0	0	0	0	0	0	0	0	0.930737	1.77279	0	0	0	0	0	0	0	0	0	0	0	0	0	0	0	0	0	0
BR4c101190418		0.00531265	0	0	0	0	0	0	0	0	0	0	0	0	0	0	0	0	0	0	0	0	0	0	0	0	0	0	0	0	0
BR4c101582095		1.17144	0.0872733	0	0	0	0	0	0	0	0	0	0	0	0	0.129643	0	0	0	0	0	0.282093	0	0	0	0	0	0	0	0.625387	0
BR4c103090981		0	0	0	0	0	0	0	0	0.451156	0	0	0	0	0	0	0	0	0	0	0	0	0	0	0	0	0	0	0	0	0
BR4c110035691		0	0	0	0	0	0	1.26245	0	0	0	0.0318745	0	0	0	0	0	0	0	0	0	0	0	0	0	0	0	0	0	0	0
BR4c110757983		0	0	0	0	0	0	0	0	0	0	0	0	0	0	0	0	0	0	0	0	0.24448	0.243614	0	0	0	0	0	0	0	0
BR4c111085481		0	0	0	0	0	0	0	0	0.5147	0	0	0	0	0	0.156373	0	0	0	0	0	0	0	0	0	0	0	0	0	0	0
BR4c111935924		0	0	0	0	0	0	0.698788	0	0	0	4.23294	4.20171	0	0	1.19485	1.50241	0	0	0	0	0.549141	0.0839691	0	0	0	0	0.644383	0.923856	0.565219	0
BR4c114953002		0	0	0	0	0	0	0	0	0	0	3.2257	2.58362	0	0	0	0	0	0	0	0	0.981683	0	0	0	0	0	0	0	0	0
BR4c120719009		0	0	0	0	0	0	0	0	0	0	0	0	0	0	0	0	0	0	0	0	0.173017	0	0	0	0	0	0	0	0	0
BR4c127928339		0	0.249172	0	0	0	0	0	0	0	0	0.207185	0.0586781	0	0	0	0	0	0	0	0	0	0	0	0	0	0	0	0	0	0
BR4c132187468		0	0	0	0	0	0	0	0	0	0	0	0	0	0	0.475802	0.120827	0	0	0	0	0	0	0	0	0	0	0	0	0	0
BR4c160367468		0	0	0	0	0	0	0	0	0	0	0	0	0	0	0	0	0	0	0	0	0	0	0	0	0	0	0	0	0.107574	0
BR4u101515762		0	0	0	0	0	0	1.39629	0	0	0	0	0	0	0	0	0	0	0	0	0	0	0	0	0	0	0	0	0	0	0
BR4u102040475		0	0	0	0	0	0	0	0	0	0	0	0	0	0	0	0	0	0	0	0	0.447587	0	0	0	0	0	0	0	0	0
BR4u104333687		0	0	0	0	0	0	0	0	0	0	0	0	0	0	0	0	0	0	0	0	0.740964	0	0	0	0	0	0	0	0	0
BR4u107479161		1.73724	0.437631	0	0	0	0	0	0	1.6373	0	1.63198	1.3816	0	0	0	0	0	0	0	0	0	0	0	0	0	0	0	0	0	0
BR5c101124576		0	0	0	0	0	0	0	0	0	0	0	0	0	0	0	0	0	0	0	0	0.342273	0.0870791	0	0	0	0	0	0	0	0
BR5c101517198		0	0	0	0	0	0	0.384784	0	0	0	0	0	0	0	0.0200478	0	0	0	0	0	0.30466	0	0	0	0	0	0	0	1.01922	0
BR5c10749077		0	0	0	0	0.0827019	0	0	0	0	0	0	0	0	0	0	0	0	0	0	0	0	0	0	0	0	0	0	0	0	0
BR5c107612351		0	0	0	0	0	0	0	0	0	0	0	0	0	0	0	0	0	0	0	0	0.0977922	0	0	0	0	0	0	0	0	0
BR5c121045578		0	0	0	0	0	0	0	0	0	0	0.557804	0	0	0	0	0	0	0	0	0	0	0	0	0	0	0	0	0	0	0
BR5c128647383		0	0	0	0	0	0	0.362906	0	0	0	5.20193	2.29023	0	0	0	0	0	0	0	0	0.0865084	0	0	0	0	0	0	0	0.324545	0
BR5c164563164		0	0	0	0	0	0	0	0	0	0	0	0	0	0	0	0	0	0	0	0	0.421259	0	0	0	0	0	0.544452	0.108636	0	0
BR5u100600467		0	0	0	0	0	0	0	0	0	0	0	0	0	0	1.26435	0	0	0	0	0	0	0	0	0	0	0	0	0	0	0
BR5u100860213		0.31079	0.793048	0	0	0	0	0	0	0	0	0.774551	0.405413	0	0	0	0	0	0	0	0	0.613082	0.160682	0	0	0	0	0	0	0	0
BR5u101123262		0	0	0	0	0	0	0	0	0	0	0.0254996	0	0	0	0	0	0	0	0	0	0	0	0	0	0	0	0	0	0.448529	0
BR5u101714011		0	0	0	0	0	0	0	0	0	0	0	0	1.80037	0	0	0	0	0	0	0	0.620604	0	0	0	0	0	0	0	0	0
BR5u102171545		0	0	0	0	0	0	1.76692	0	0	0	0	0	2.11326	0	0	0	0	0	0	0	0.60932	0	0	0	0	0	0	0	0	0
BR5u102696207		0	0	0	0	0	0	0.630582	0	0	0	0	0	0	0	0.141671	0	0	0	0	0	0.97416	0.0829325	0	0	0	0	0	0	0	0
BR5u104923538		0.309462	0	0	0	0	0	0	0	0	0	0	0	0	0	0	0	0	0	0	0	0	0	0	0	0	0	0	0	0	0
BR5u109316917		0.0371885	0	0	0	0	0	0.0424678	0	0	0	0	0	0	0	0	0	0	0	0	0	0	0	0	0	0	0	0	0	0.579805	0
CI1c101712070		0	0	0	0	0	0	0	0	0	0	0	0	0	0	0	0	0	0	0	0	0	0	0	0	0	0	0	0	0.0401123	0
CI1c109511939		0	0	0	0	0	0	0	0	0	0	1.51723	0.353847	0	0	0	0	0	0	0	0	0	0	0	0	0	0	0	0	0	0
CI2c100663883		0	0	0	0	0	0	0	0	0	0	0	0	1.50877	0	0	0	0	0	0	0	0	0	0	0	0	0	0	0	0	0
CI2c106693116		0	0	0	0	0	0	0	0	0	0	0	0	0	0	0.304727	0	0	0	0	0	0.451348	0	0	0	0	0	0	0	0	0
CI2c111543463		0	0	0	0	0	0	0.0115821	0	0	0	0	0	0	0	0	0	0	0	0	0	0	0	0	0	0	0	0	0	0	0
CI2c120128061		0.0425012	0	0	0	0	0	0	0	0	0	0	0	0	0	0	0	0	0	0	0	0	0	0	0	0	0	0	0	0	0
CI2u100467282		0.387823	0	0	0	0	0	0	0	0	0	1.34511	0.0320063	0	0	0	0	0	0	0	0	0	0	0	0	0	0	0	0	0	0
CI3c106432837		0	0	2.67771	2.06349	0	0	0	0	0	0	0	0	0	0	2.89892	0	0	0	0	0	0.620604	2.68079	0	0	0	0	0	0	0	0
CI3c135201020		0	0	0	0	0	0	0	0	0	0	0	0	0	0	0	0	0	0	0	0	0.353556	0.201111	0	0	0	0	0	0	0	0
CI3u100600372		0.548531	0.471782	2.4902	0.788925	1.54549	0	0.94716	0	0	0	0	0	0	0	0.292699	0.345396	0	0	0	0	0.733441	0.178305	0	0	0	0	1.05961	0.425566	0	0
CI3u10423040		0	0	0	0	0	0	0	0	1.11201	0	0	0	0	0	0	0	1.17584	0	0	0	0	0	0	0	0	0	0	0	0	0
CI3u105973042		0	0	0	0	0	0	0.0180166	0	0	0	0	0.485428	0	0	2.08631	0.40764	0	0	0	0	0	0	0	0	0	0	0.680565	0	1.00463	0
CI3u109315594		0	0	0	0	0	0	0	0	0.658731	0	0	0	0	0	1.07857	0.244096	0	0	1.45666	0	0	0	1.18172	0.679233	1.03439	0	0	0	0	0
CI3u110429722		0	0	0	0	0	0	0	0	0.730746	0	0.685303	1.96483	0	0	0	0	2.54276	0	0	0	0	0	0	0	0	0	0	0	0	0
CI3u111542803		0	0	0	0	0	0	0	0	0.499873	0	1.69573	0	0	0	0	0	0	0	0	0	0.293376	0	0	0	0	0	0	0	0	0
CI3u131990408		0.707911	1.61139	0	0	0	0	0.140272	0	0	0	0.943486	0.410747	0	0	0.128306	0	0	0	0	0	0.270809	0	0	0	0	0	0	0	0	0
CI3u168232963		0	0	0	0	0	0	0	0	0	0	0	0.250716	0	0	0	0	0	0	0	0	0	0	0	0	0	0	0	0	0.202385	0
CI3u168297372		0	0	0	0	0	0	0	0	0	0	0	0	0.134332	0	0	0	0	0	0	0	0	0	0	0	0	0	0	0	0	0
CI4c180355539		0	0	0	0	0	0	0	0	0	0	0	0	0	0	0.0427687	0	0	0	0	0	0	0	0	0	0	0	0	0	0	0
CI4u10223924		0	0	0	0	0	0	1.6601	0	0	0	0	0	0	0	0	0	0	0	0	0	0	0	0	0	0	0	0	0	0	0
CI5c105448322		0	0	0	0	0	0	0	0	0	0	0	0	0	0	0	0	0	0	0	0	0.737202	0	0	0	0	0	0	0	0	0
CI5c108726921		0	0	1.93903	0.0614022	0	0	0	0	0	0	0	0	0	0	0	0	0	0	0	0	0	0	0	0	0	0	0	0	0	0
CI5c13305164		0	0	0	0	0	0	0	0	0	0	0	0	0	0	0	0	0.43543	0	0	0	0	0	0	0	0	0	0	0	0	0
CI5c154272018		0	0	0	0	0	0	1.08357	0	0	0	0.978548	1.46518	0	0	0	0	0	0	1.37456	0	0	0	1.46883	0.355413	1.30396	0	0.680565	0.0861906	0.65456	0
CI5u100600599		1.22058	0	0	0	0	0	1.81453	0	1.21156	0	0	0	0	0	1.36192	0.0158662	0	0	0	0	0	0	0	0	0	0	0	0	0	0
CI5u10095104		0	0	0	0	0	0	0.0759272	0	0	0	0	0	0	0	0	0	0	0	0	0	0	0	0	0	0	0	0	0	0	0
CI5u101319972		0.0305477	0	0	0	0.596487	5.04489	0.701362	2.16154	0	0	0	0	0	0	2.18922	0.506499	0	0	0	0	0	0	0	0	0	0	0	0	1.83058	0
CI5u102892396		0	0	0	0	0.157134	0	0	0	0	0	0	0	0	0	0	0	0	0	0	0	0.868846	0.806518	0	0	0	0	0	0	0	0
CI5u103416403		0	0	0	0	0	0	0	0	0	0	0	0	0	0	0	0	0	0	0	0	0	0	0	0	0	0	0	0	1.13408	0
CI5u108265770		0	0	1.60378	0.961968	0	0	0	0	0	0	0	0	0	0	0	0	0	0	0	0	0	0	0	0	0	0	0	0	0	0
CI5u113247903		0	0	0	0	0	0	0	0	0	0	0	0	0	0	0	0	0	0	0	0	0	0	0	0	0	0	0	0	1.79776	0
LA10u100140352		0	0	0	0	0	0	0	0	0	0	0	0	0	0	0	0	0	0	2.84385	4.94962	0	0	3.91483	5.19429	2.85554	5.60104	0	0	0	0
LA10u100403554		0.624236	0	2.37087	0.130247	0	0	1.1196	0	0.307125	5.40377	0.280496	0	0	0	1.71476	0.954415	0	0	2.89858	11.3826	1.31643	0	2.97956	12.3262	4.0546	3.45851	0.53756	0.124797	0.800423	0
LA10u100993226		0	0	0	0	0	0	0	0	0	0	0	0	0	0	0	0	0	0	2.33655	6.96467	0	0	2.13547	0.52917	1.5162	0	0	0	0	0
LA10u101057747		0	0	0	0	0	0	0	0	0	0	0	0	0	0	0	0	0	0	3.00804	4.69514	0	0	3.29008	1.64148	2.31273	0	0	0	0	0
LA10u101910870		0	0	0	0	0	0	0	0	0	0	0	0	0	0	0	0	0	0	0.0610449	8.70536	0	0	0	0.542334	0.0975836	0	0	0	0	0
LA10u10224500		0	0	0.00426161	0	0	0	0	0	0	0	0	0	0	0	0.18845	0	0	0	2.08816	1.84476	0.0488961	0	1.44788	0.142165	1.22467	0	0.999311	0.130184	0.545163	0
LA10u102501180		0	0	0	0	0	0	0	0	0	0	1.0423	1.14867	0	0	0	0	0	0	0.959879	6.17662	0.078986	0	0.860104	0.916175	1.63209	0	0	0	0	0
LA10u102891520		0	0	0	0	0	0	0	0	0	0	0	0	0	0	0	0	0	0	1.57875	11.8348	0	0	1.74485	2.0943	1.56744	0	0	0	0	0
LA10u103481379		0	0	0	0	1.08546	0	0.447842	0	0.582479	0	0.280496	0.3414	0	0	0	0	2.7026	0	1.3072	3.33664	0	0.0829325	1.75471	4.1636	2.25296	0	0	0	0.333662	0
LA10u105646335		0	0	0	0	0	0	0	0	0	0	0	0	0	0	0	0	0	0	0.465204	5.83795	0	0	0.386923	0.0342249	0.697723	0	0	0	0	0
LA10u107021914		0	0	1.37224	0.286544	0	0	0	0	0	0	0.0318745	0	0	0	0	0	0	0	1.55559	2.23925	0.236958	0	1.36286	0.144798	0.585502	0	0	0	0.893411	0
LA10u107544774		0	0	0	0	0	0	0	0	0	0	0	0	0	0	0	0	0	0	0.976719	2.95634	0	0	0.990721	0.105307	1.33811	0	0	0	0	0
LA10u130744545		0.191255	0	0	0	0	0	0	0	0	0	0.710802	0.529881	0	0	0	0	0	0	0.738854	1.85422	0.488961	0	0.708538	0.390954	0.996572	0	0.423846	0	0	0
LA1cd100009356		2.30569	0.189725	0	0	0	0	0	0	0	0	0.806426	1.35315	0	0	1.19485	0.131812	0	0	0	0	0	0	0	0	0	0	0	0	0	0
LA1cd100272330		1.50614	0.713364	0	0	0	0	0	0	0	0	0	0	0	0	0	0	0	0	0	0	0	0	0	0	0	0	0	0	0	0
LA1cd100599713		1.13558	0	0	0	0	0	0	0	0	0	0	0	0	0	0	0	0	0	0	0	0.440065	0	0	0	0	0	0	0	0	0
LA1cd100797224		1.94576	0.418659	0	0	0	0	0	0	0	0	0	0	0	0	0	0	0	0	0	0	0	0	0	0	0	0	0.796003	0	0	0
LA1cd100860830		1.51676	0	0	0	0	0	0	0	0	0	0	0	0	0	0	0	0	0	0	0	0.522812	0	0	0	0	0	0	0	0	0
LA1cd101254151		1.37066	0	0	0	0	0	0	0	0	0	0	0	0	0	0	0	0	0	0	0	0	0	0	0	0	0	0	0	0	0
LA1cd102171563		1.37066	0.911943	0	0	0	0	0	0	0	0	0.0764989	0.154697	0	0	0	0	0	0	0	0	0	0	0	0	0	0	0	0	0	0
LA1cd102566136		0.548531	0	0	0	0	0	0	0	0	0	0	0	0	0	0	0	0	0	0	0	0	0	0	0	0	0	0	0	0	0
LA1cd103744245		2.45179	1.64934	0	0	0	0	0	0	0	0	0	0	0	0	0	0	0	0	0.0505199	1.8703	0	0	0.0431284	0.0829297	0.0914846	0	0	0	0	0
LA1cd103746071		1.37465	0.844907	0	0	0	0	0	0	0	0	0	0	0	0	0	0	0	0	0	0	0	0	0	0	0	0	0	0	0	0
LA1cd105317658		0.314774	0	0	0	0	0	0	0	0	0	0	0	0	0	0	0	0	0	0	0	0	0	0	0	0	0	0	0	0	0
LA1cd106104703		0.459544	0	0	0	0	0	0	0	0	0	0	0	0	0	0	0	0	0	0	0	0	0	0	0	0	0	0	0	0	0
LA1cd10682859		1.03862	0	0	0	0	0	0	0	0.296535	0	0	0	0	0	0	0	0	0	0	0	0	0	0	0	0	0	0	0	0	0
LA1cd109117620		0.962918	0.862614	0	0	0	0	0	0	0	0	0	0	0	0	0	0	0	0	0	0	0	0	0	0	0	0	0	0	0.77125	0
LA1cd110298435		0.698613	0.132807	0	0	0	0	0	0	0	0	0	0	0	0	0	0	0	0	0	0	0	0	0	0	0	0	0	0	0	0
LA1cd111216078		0.205865	0	0	0	0	0	0	0	0	0	0	0	0	0	0	0	0	0	0	0	0	0	0	0	0	0	0	0	0	0
LA1cd112198323		0.0252351	0	0	0	0	0	0	0	0	0	0	0	0	0	0	0	0	0	0	0	0	0	0	0	0	0	0	0	0	0
LA1cd112331002		0.347979	0	0	0	0	0	0	0	0	0	0	0	0	0	0	0	0	0	0	0	0	0	0	0	0	0	0	0	0	0
LA1cd113379840		1.05456	0	0.0852321	0	0	0	0	0	0.0508345	0	0	0	0	0	0	0	0	0	0	0	0	0	0	0	0	0	0	0	1.12314	0
LA1cd113510861		1.45168	0	0	0	0	0	0	0	0	0	0	0	0	0	0	0	0	0	0	0	0	0	0	0	0	0	0	0	0	0
LA1cd114098904		1.3348	0.292176	0	0	0	0	0	0	0.938321	0	0.787301	0.652572	0	0	0	0	0.641202	0	0	0	0.308421	0.0528695	0	0	0	0	0	0	0	0
LA1cd114229903		1.29496	0.67289	0	0	0	0	0	0	0	0	0	0	0	0	0	0	0	0	0	0	0	0	0	0	0	0	0.618539	0.427362	0	0
LA1cd11993995		0.654784	0	0	0	0	0	0	0	0	0	0	0	0	0	0	0	0	0	0	0	0	0	0	0	0	0	0	0	0	0
LA1cd122488713		0.0252351	0	0	0	0	0	0	0	0	0	0	0	0	0	0	0	0	0	0	0	0	0	0	0	0	0	0	0	0	0
LA1cd127535294		0.268289	0	0	0	0	0	0	0	0	0	0	0	0	0	0	0	0	0	0	0	0	0	0	0	0	0	0	0	0	0
LA1cd130287846		0.434309	0.0379449	0	0	0	0	0	0	0	0	0	0	0	0	0	0	0	0	0	0	0	0	0	0	0	0	0	0	0	0
LA1cd130679858		0.749084	0.658976	0	0	0	0	0	0	0	0	0	0	0	0	0	0	0	0	0	0	0	0	0	0	0	0	0	0	0	0
LA1cd151847423		0.366573	0	0	0	0	0	0	0	0	0	0	0	0	0	0	0	0	0	0	0	0	0	0	0	0	0	0	0	0	0
LA1cd164301308		0.677363	0.0543877	0	0	0	0	0	0	0	0	0	0	0	0	0	0	0	0	0	0	0	0	0	0	0	0	0	0	0	0
LA1cd175899584		0.247038	0	0	0	0	0	0	0	0	0	0	0	0	0	0	0	0	0	0	0	0	0	0	0	0	0	0	0	0	0
LA1cd176098026		0.338681	0.0986568	0	0	0	0	0	0	0	0	0	0	0	0	0	0	0	0	0	0	0	0	0	0	0	0	0	0	0	0
LA1ud10094907		2.66429	6.66565	0	0	1.28188	0	0	0	0.141913	0	0	0	0	0	2.1772	1.65253	0	0	0	0	0	0	0	0	0	0	0	0	0	0
LA1ud103743548		0.993465	16.8703	0	0	0	0	0	0	0	0	0	0	0	0	0	0	0	0	0	0	0	0	0	0	0	0	0	0	0	0
LA1ud104793279		0	0.117629	0	0	0	0	0	0	0	0	0	0	0	0	0	0	0	0	0	0	0	0	0	0	0	0	0	0	0	0
LA1ud104794898		0.734474	7.59025	0	0	0	0	0	0	0	0	0	0	0	0	0	0	0	0	0	0	0	0	0.271093	0.0947767	1.06854	0.866905	0	0	0	0
LA1ud10488099		0.779631	11.4366	0	0	0	0	0	0	0.417267	0	0.873362	0.232934	0	0	0	0	3.21336	0	0	0	0	0	0	0	0	0	0	0	0	0
LA1ud105251521		0.596345	1.06625	0	0	0	0	0	0	0.798526	0.141196	0	0	0	0	0	0	0	0	0	0	0	0	0	0	0	0	0	0	0	0
LA1ud106170144		0.265632	0.925856	0	0	0	0	0	0	0	0	0	0	0	0	0	0	0	0	0	0	0	0	0	0	0	0	0	0	0	0
LA1ud106367826		0	0.166958	0	0	0	0	0	0	0	0	0	0	0	0	0	0	0	0	0	0	0	0	0	0	0	0	0	0	0	0
LA1ud109447625		1.77575	5.60573	0	0	0	0	1.04239	0	0	0	0	0	2.41633	0	0	0	0	0	0	0	0	0	0	0	0	0	0.594418	0.877169	0	0
LA1ud114361311		0.217819	3.90959	0	0	0	0	0	0	0	0	0	0	0	0	1.39132	0	2.59972	0	0	0	0.778576	0.321363	0	0	0	0	0	0	3.98753	0
LA1ud115280428		0	0.22008	0	0	0	0	0	0	0	0	0	0	0	0	0	0	0	0	0	0	0	0	0	0	0	0	0	0	0	0
LA1ud115411624		0	0.677949	0	0	0	0	0	0	0	0	0	0	0	0	0	0	0	0	0	0	0	0	0	0	0	0	0	0	0	0
LA1ud119538461		1.01339	1.34704	0	0	0	0	0	0	0	0	0	0	0	0	0	0	0	0	0	0	0.406214	0	0	0	0	0	0	0	0	0
LA1ud122291799		0.620252	2.22231	0	0	0	0	0.85965	0	0	0	0	0	0	0	0	0	0.404196	0	0	0	0.477677	0	0	0	0	0	0	0	0	0
LA1ud122358096		0	0.0834788	0	0	0	0	0	0	0	0	0	0	0	0	0	0	0	0	0	0	0	0	0	0	0	0	0	0	0	0
LA1ud136971303		1.57919	2.48033	0	0	0	0	0	0	0	0	0.0223122	0	0	0	0	0	0	0	0	0	0.255764	2.03496	0	0	0	0	0	0	0	0
LA1ud146146134		0.183286	1.36728	0	0	0	0	0	0	0	0	0	0	0	0	0	0	0	0	0	0	0	0	0	0	0	0	0	0	0	0
LA1ud155125586		0.0305477	0.0430042	0	0	0	0	0	0	0	0	0	0	0	0	0	0	0	0	0	0	0	0	0	0	0	0	0	0	0	0
LA1ud162663058		2.25389	1.58104	0	0	0	0	0	0	0	0	0	0	0	0	0	0	0	0	0	0	0	0	0	0	0	0	0	0	0	0
LA1ud164169092		0	0.226405	0	0	0	0	0	0	0	0	0	0	0	0	0	0	0	0	0	0	0	0	0	0	0	0	0	0	0	0
LA1ud170133314		0	0.160633	0	0	0	0	0	0	0	0	0	0	0	0	0	0	0	0	0	0	0	0	0	0	0	0	0	0	0	0
LA1ud179570052		0	0.113835	0	0	0	0	0	0	0	0	0	0	0	0	0	0	0	0	0	0	0	0	0	0	0	0	0	0	0	0
LA1ud53543775		0.338681	2.23748	0	0	0	0	0	0	0.180039	0	0	0	0	0	0	0	0	0	0	0	0	0	0	0	0	0	0	0	0	0
LA2cd100204745		0	0	1.80692	0.299568	1.20848	0	0	0	0	0	0	0	0	0	0	0	0	0	0	0	0	0	0	0	0	0	0.801172	0	1.43675	0
LA2cd100205170		0	0	1.51855	0.320036	0	0	0	0	1.00186	0	0	0	0	0	0	0	0	0	0	0	0	0	0	0	0	0	0	0	0	0
LA2cd100207338		0	0	1.79272	0.385159	0	0	0	0	0	0	0	0	0	0	0	0	0	0	0	0	0	0	0	0	0	0	0	0	0	0
LA2cd100598885		0	0	3.64509	0.82986	0	0	0	0	0	0	0.0254996	0	0	0	0	0	0	0	0	0	0.199346	0	0	0	0	0	0	0	0	0
LA2cd100599192		0	0	1.93335	0.135829	0	0	0	0	0	0	0	0	0	0	0	0	0	0	0	0	0	0	0	0	0	0	0	0	0	0
LA2cd101123351		0.0172661	0	3.02858	2.21792	0	0	0	0	1.51233	0	0	0	0	0	0	0	0	0	0	0	0	0	0	0	0	0	0	0	0	0
LA2cd101582144		0	0	1.38218	0.282822	0	0	0	0	0	0	0	0	0	0	0	0	0	0	0	0	0	0	0	0	0	0	0	0	0	0
LA2cd101974277		0	0	1.52423	0.206535	0	0	0	0	0	0	0.596054	1.84392	0	0	0	0	0	0	0	0	0	0	0	0	0	0	0	0	0	0
LA2cd102042288		0.835414	0.846171	2.01716	0.24933	0	0	0.646025	0	0.629077	1.15478	0.704427	0	0	0	0	0	0	0	0	0	0.492722	0	0	0	0	0	0.23949	0	0.92076	0
LA2cd102564082		0	0	2.47741	0.288404	0	0	0	0	0	0	0	0.0337844	0	0	0	0	0	0	0	0	0	0	0	0	0	0	0	0	0	0
LA2cd102828724		0.994794	0.102451	1.3765	0.811253	0	0	1.238	0	0	0	0	0	0.946874	0	0	0	0	0	0	0	0.4852	0	0	0	0	0	0	0	0	0
LA2cd102892971		0	0	1.52992	0.729384	0	0	0	0	0	0	0	0	0	0	0	0	0	0	0	0	0	0	0	0	0	0	0	0	0	0
LA2cd103351603		3.7069	0	4.77442	0.279101	0	0	0	0	0	0	0	0	0	0	0	0	0	0	0	0	0.417497	0	0	0	0	0	0	0	0	0
LA2cd104398882		0	0	1.6393	0.329339	0	0	0	0	0	0	0	0	0	0	0	0	0	0	0	0	0	0	0	0	0	0	0	0	0	0
LA2cd105122142		0	0	2.24445	0.405627	0	0	0	0	0	0	0	0.293391	0	0	0	0	0	0	0	0	0	0	0	0	0	0	0	0	0	0
LA2cd105513728		0.552516	0.270674	2.06688	0.574948	0	0	0	0	0	0	0	0	0	0	0	0	0	0	0	0	0	0	0	0	0	0	0	0	0	0
LA2cd106037614		0	0	2.07824	0.364692	0	0	0	0	0	0	0	0	0	0	0	0	0	0	0	0	0	0	0	0	0	0	0	0	0	0
LA2cd106301361		0	0	1.24723	0	0	0	0	0	0	0	0	0	0	0	0	0	0	0	0	0	0	0	0	0	0	0	0	0	0.401123	0
LA2cd106366165		0.824789	0.954947	6.05574	3.95951	0	0	0.441407	0	0	0	0	0	0	0	0	0	0	0	0	0	0	0	0	0	0	0	0	0	0	0
LA2cd106826107		0	0	1.27564	1.51831	0	0	0	0	0	0	0	0	0	0	0	0	1.47899	0	0	0	0.549141	0	0	0	0	0	0	0	0	0
LA2cd107415336		0	0	1.29695	1.1592	0	0	0	0	0	0	0	0	0	0	0	0	0	0	0	0	0	0	0	0	0	0	0	0	0	0
LA2cd110036828		0	0	1.75294	0	0	0	0	0	0	0	0	0	0	0	0	0	0	0	0	0	0.526573	0	0	0	0	0	0	0	0	0
LA2cd110692578		0.34001	0	2.35951	2.26072	0	0	0	0	0.29018	0	0	0	0	0	0.332794	0	0	0	0	0	0.834995	0.628214	0	0	0	0	2.54135	1.02262	0	0
LA2cd112985012		0	0	1.4802	0.362831	0	0	0	0	0	0	0	0	0	0	0	0	0	0	0	0	0	0	0	0	0	0	0	0	0	0
LA2cd11471355		0	0	2.08393	1.16106	0	0	0	0	0	0	0.423931	0.149363	0	0	0	0	0	0	0	0	0.906458	0	0	0	0	0	0	0	0	0
LA2u100205494		0	0	0.858003	47.7895	0	0	0.366767	0	0	0	2.24078	5.79491	0	0	0	0	0	0	0	0	0	0	0	0	0	0	0	0	0	0
LA2u10027030		0.549859	0	1.69612	3.36038	0	0	0.137699	0	0	0	0	0	0	0	0	0	0	0	0	0	0.285854	0	0	0	0	0	0.277395	0.668875	0	0
LA2u100403366		0	0	2.46179	13.1512	0	0	0	0	0	0	0	0	0	0	0	0	0	0	0	0	0	0	0	0	0	0	0	0	0	0
LA2u102369828		0	0	0	0.0390741	0	0	0	0	0	0	0	0	0	0	0	0	0	0	0	0	0	0	0	0	0	0	0	0	0	0
LA2u103942330		0	0	1.62793	2.59936	0	0	0	0	0.607896	0	1.20805	1.3087	0	0	0	0	0	0	0	0	0	0	0	0	0	0	0	0	0	0
LA2u120195043		0	0	0	0.0130247	0	0	0	0	0	0	0	0	0	0	0	0	0	0	0	0	0	0	0	0	0	0	0	0	0	0
LA2u122030851		0	0	0	0.0279101	0	0	0	0	0	0	0	0	0	0	0	0	0	0	0	0	0	0	0	0	0	0	0	0	0	0
LA2u12255691		0	0	0	0.171182	0	0	0	0	0	0	0	0	0	0	0	0	0	0	0	0	0	0	0	0	0	0	0	0	0	0
LA2u125764131		0	0	0	0.0297708	0	0	0	0	0	0	0	0	0	0	0	0	0	0	0	0	0	0	0	0	0	0	0	0	0	0
LA2u133301834		0	0	0	0.0744269	0	0	0	0	0	0	0	0	0	0	0	0	0	0	0	0	0	0	0	0	0	0	0	0	0	0
LA2u134613718		0	0	0	0.0241887	0	0	0	0	0	0	0	0	0	0	0	0	0	0	0	0	0	0	0	0	0	0	0	0	0	0
LA2u139397868		0	0	0	0.0334921	0	0	0	0	0	0	0	0	0	0	0	0	0	0	0	0	0	0	0	0	0	0	0	0	0	0
LA2u148899984		0	0	0	0.0632629	0	0	0	0	0	0	0	0	0	0	0	0	0	0	0	0	0	0	0	0	0	0	0	0	0	0
LA2u33360337		0	0	0	0.150714	0	0	0	0	0	0	0	0	0	0	0	0	0	0	0	0	0	0	0	0	0	0	0	0	0	0
LA3cd10028087		0	0	0	0	2.1244	0	0	0	0	0	0	0	0	0	0	0	0	0	0	0	0	0	0	0	0	0	0	0	0	0
LA3cd100403143		0	0	0	0	2.32702	0	0	0	0	0	0	0	0	0	0	0	0	0	0	0	0	0	0	0	0	0	0	0	0	0
LA3cd100403383		0	0	0	0	0.915923	0.0696594	0	0	0	0	0	0	0	0	0	0	0	0	0	0	0	0	0	0	0	0	0	0	0	0
LA3cd100469102		0	0	0	0	1.60235	0	0	0	0	0	0	0	0	0	0	0	0	0	0	0	0	0	0	0	0	0	0	0	0	0
LA3cd100534024		0	0	0	0	0.086837	0	0	0	0	0	0	0	0	0	0	0	0	0	0	0	0	0	0	0	0	0	0	0	0	0
LA3cd100731426		0	0	0	0	2.32806	4.9644	0	0	0	0	0	0	0	0	0	0	0	0	0	0	0	0	0	0	0	0	0	0	0	0
LA3cd101517340		0	0	0	0	2.46968	0	0	0	0	0	0	0	0	0	0	0	0	0	0	0	0	0	0	0	0	0	0	0	0	0
LA3cd101582628		0	0	0	0	2.28981	0	0	0	0	0	0	0	0	0	0.240574	0	0	0	0	0	0.21439	0	0	0	0	0	0	0	0	0
LA3cd101909723		0	0	0	0	2.0386	0	0	0	0.283826	0	0	0	0	0	0	0	0	0	0	0	0.981683	0	0	0	0	0	0	0	0	0
LA3cd101911363		0	0	0	0	1.10304	0	0	0	0	0	0	0	0	0	0	0	0	0	0	0	0	0	0	0	0	0	0	0	0	0
LA3cd101976825		0	0	0	0	2.70952	0	0	0	0	0	0	0	0	0	0	0	0	0	0	0	0	0	0	0	0	0	0	0	0	0
LA3cd102369183		0	0	2.10949	2.00953	4.50932	2.49536	0	0	0.783699	0	0	0	0	0	0	0	0	0	2.98489	0	0	0	2.54827	4.31497	2.52254	0	0	0	0	0
LA3cd102892160		0	0	0	0	3.20366	0	0	0	0	0	0	0	0	0	0	0	0	0	0	0	0	0	0	0	0	0	2.25706	0.122103	0	0
LA3cd102892524		0.602986	0	0	0	1.163	0	0	0	0.823943	0	0	0	0	0	0	0	0	0	0	0	0	0	0	0	0	0	0	0	0	0
LA3cd103154724		0	0	1.7089	0	2.35287	0	0	0	0.895959	0	0	0	0	0	0	0	0	0	0	0	0.496483	0	0	0	0	0	1.98484	0	2.18794	0
LA3cd104007209		0.0132816	0	0	0	1.62613	0	0.996062	0	0.902313	0	0	0	0	0	0	0	0	0	0	0	0.248242	0	0	0	0	0	0	0	1.85975	0
LA3cd10487140		0.517983	0.605854	0	0	2.00242	0	0	0	0	0	0	0	0	0	0	0	0	0	0	0	0	0	0	0	0	0	0	0	0	0
LA3cd105382646		0	0	0	0	3.12613	2.18421	0	0	0	0	0	0	0	0	0	0	0	0	0	0	0	0	0	0	0	0	0	0	0	0
LA3cd105513378		0	0	0	0	1.81737	0	1.60091	0	0	0	0	0	0	0	0	0	0	0	0	0	0	0	0	0	0	0	0	0	0	0
LA3cd106564099		0	0	0	0	1.07202	0.439628	0	0	0	0	0	0	0	0	0	0	0	0	0	0	0	0	0	0	0	0	0	0	0	0
LA3cd107480306		0	0	0.0894937	0.204674	1.92489	0	0	0	0	0	0	0	0	0	0	0	0	0	0	0	0	0	0	0	0	0	0.322192	0.38696	0	0
LA3cd107741813		0	0	0	0	0.982085	0	0	0	0	0	0	0	0	0	0	0	0	0	0	0	0	0	0	0	0	0	0	0	0	0
LA3cd107938707		0	0	0	0	1.19297	0	0	0	0	0	0	0	0	0	0	0	0	0	0	0	0	0	0	0	0	0	0	0	0	0
LA3cd109511786		0	0	0	0	1.82358	0	0	0	0	0	0.927549	0.245381	0	0	0	0	0	0	0	0	0	0	0	0	0	0	0	0	0	0
LA3cd109576473		0.394464	0.22514	0	0	1.0286	0	0	0	0	0	0	0	0	0	0	0	0	0	0	0	0	0	0	0	0	0	0	0	0	0
LA3cd109576894		0	0	0	0	1.34597	0	0	0	0	0	1.03911	2.16576	0	0	0	0	0	0	0	0	0	0	0	0	0	0	0.406616	0.298076	0	0
LA3cd109708362		0	0	1.39355	0.215838	1.4969	0	0	0	0.885368	0	0	0	0	0	0	0	0	0	0	0	0	0	0	0	0	0	0	0	0	0
LA3cd110101919		0	0	0	0	2.61235	0	0.584253	0	0	0	0	0	0	0	0	0	0	0	0	0	0	0	0	0	0	0	0	0	0	0
LA3cd11077046		0	0	0	0	0.643007	0	0	0	0	0	0	0	0	0	0	0	0	0	0	0	0	0	0	0	0	0	0	0	0	0
LA3cd112066712		0	0	0	0	2.37768	0	0	0	0	0	0	0	0	0	0	0	0	0	0	0	0	0	0	0	0	0	0	0	0	0
LA3cd11273109		0	0	0	0	2.20194	0	0	0	0	0	0	0	0	0	0	0.134253	0	0	0	0	0	0	0	0	0	0	0	0	0	0
LA3cd116196571		0	0	0	0	1.44315	0.117647	0	0	0	0	0	0	0	0	0	0	0	0	0	0	0	0	0	0	0	0	0	0	0	0
LA3cd117049968		0	0	0	0	1.86183	0	0	0	0	0	0	0	0	0	0.125633	0	0	0	0	0	0	0	0	0	0	0	0	0	0	0
LA3cd119605964		0	0	0	0	1.7295	0	0	0	0	0	0	0	0	0	0	0	0	0	0	0	0	0	0	0	0	0	0	0	0	0
LA3cd11993576		0	0	0	0	2.48519	0	0	0	0	0	0	0	0	0	0	0	0	0	0	0	0	0	0	0	0	0	0	0	0	0
LA3cd121834303		0	0	0	0	0.129222	0	0	0	0	0	0	0	0	0	0	0	0	0	0	0	0	0	0	0	0	0	0	0	0	0
LA3cd12781319		0	0	0	0	2.13371	0	0.0810748	0	0.91714	0	0.981736	0	0	0	0	0	0	0	0	0	0	0	0	0	0	0	0.117161	0.158914	0.0729315	0
LA3cd135464931		0	0	0	0	0.888011	0	0	0	0	0	0	0	0	0	0	0	0	0	0	0	0	0	0	0	0	0	0	0	0	0
LA3ud102238116		0	0	0	0	0.992422	2.58359	2.5648	1.37008	0	0	0	0	0	0	0	0	0	0	0	0	0	0	0	0	0	0	1.30083	0.660795	0	0
LA3ud103024437		0	0	0	0	2.1151	13.1749	0	0	0	0	0	0	0	0	0	0	0	0	0	0	0	0	0	0	0	0	0	0	0	0
LA3ud104005654		0	0	0	0	0	3.79721	0	0	0	0	0	0	0	0	0	0	0	0	0	0	0	0	0	0	0	0	0	0	0	0
LA3ud104661689		0.0438294	0	0	0	2.01793	8.97214	0.335881	0	0.554944	0	1.50767	2.65474	0.0425929	0	0.121624	0	0	0	0	0	0	0	0	0	0	0	0	0	1.09944	0
LA3ud104990109		0	0	0	0	2.41696	8.71672	0	0	0.0762518	0	0	0	0	0	0	0	0	0	0	0	0	0	0	0	0	0	0	0	0	0
LA3ud106758660		1.87537	0	0	0	1.39559	7.27864	0	0	0	0	0	0	0	0	1.76688	5.94862	0	0	0	0	0	0	0	0	0	0	0	0	2.26088	0
LA3ud108333595		0	0	0	0	1.22812	6.48762	0	0	0	0	0	0	0	0	0	0	0	0	0	0	0	0	0	0	0	0	0	0	0	0
LA3ud108528328		0	0	0	0	0.692628	5.90402	0	0	0	0	0	0	0	0	0	0	0	0	0	0	0.0902697	0	0	0	0	0	0	0	0	0
LA3ud110821693		0	0	0	0	1.07306	12.7523	2.06934	0	0	0	0	0	0	0	0	0	0	0	0	0	0	0	0	0	0	0	0.82357	0.408508	0	0
LA3ud113183441		0	0	0	0	1.1692	2.03096	0	0	0.160976	0	0	0	0	0	0	0	0.527292	0	0	0	0	0	0	0	0	0	0	0	0.838712	0
LA3ud118358334		0	0	0	0	1.4049	4.16409	1.24057	0	0	0	0	0	0	0	0	0	4.00889	0	1.09249	0	0	0	1.51196	1.59541	1.83457	0	0.375603	0	0	0
LA3ud14354005		0.515327	0.285852	0	0	1.11441	3.26471	0.486449	0	0	0	0.886112	0.325397	0	0	1.05452	0.980045	0	0	0	0	0.756009	0	0	0	0	0	0	0	0	0
LA3ud145033324		0	0	0	0	0	2.10062	0	0	0	0	0	0	0	0	0	0	0	0	0	0	0	0	0	0	0	0	0	0	0	0
LA4c100140476		0	0	0	0	0	0	0.689779	0	0	0	0	0	0	0	0	0	0	0	0	0	0	0	0	0	0	0	0	0	0	0
LA4c100729092		0	0	0	0	0	0	0.522482	0.378388	0.203338	0	0	0	0	0	0	0	0	0	0	0	0	0	0	0	0	0	0.356651	0.18944	0	0
LA4c100927112		0	0	0	0	0	0	0.836486	0	0	0	0	0	0	0	0	0	0	0	0	0	0	0	0	0	0	0	0	0	0	0
LA4c102892293		0	0	0	0	0	0	1.2676	0	0	0	0.506805	0.549441	0	0	0	0	0	0	0	0	1.2224	0.159645	0	0	0	0	0	0	0	0
LA4c103351908		0.336025	0	0	0	0	0	1.18524	0	0.554944	0	0	0	0	0	0	0	0	0	0	0	0	0	0	0	0	0	0	0	0	0
LA4c103811716		0	0	0	0	0	0	0.685919	0	0	0	0	0	0	0	0	0	0	0	0	0	0	0	0	0	0	0	0	0	0	0
LA4c10422920		0	0	0	0	0	0	1.52627	0	0	0	0	0	0	0	0	0	1.84828	0	0	0	0	0	0	0	0	0	0	0	0	0
LA4c104466694		0	0	0	0	0	0	1.27275	1.20453	0	0	0	0	0	0	0	0	0	0	0	0	0	0	0	0	0	0	0	0	0	0
LA4c104925357		1.36801	0.384508	0	0	0	0	2.16457	0	0	0	0	0	0	0	0	0	0	0	0	0	0	0	0	0	0	0	0	0	0	0
LA4c105120115		0	0	0	0	0	0	0.687206	0	0	0	0	0	0	0	0	0	0	0	0	0	0	0	0	0	0	0	0	0	0	0
LA4c106234763		0.442278	0.102451	0	0	0	0	1.7	0	0.0487164	0	0	0	0	0	0	0	0	0	0	0	0	0	0	0	0	0	0	0	0	0
LA4c106235839		0	0	0	0	0	0	1.67426	0	0	0	0	0	0	0	0	0	0	0	0	0	0.488961	0	0	0	0	0	0	0	0	0
LA4c106891721		0.911119	0.455339	0	0	0.0372158	0	0.917561	0	0	0	0	0	0	0	0	0	0.145143	0	0	0	0	0	0	0	0	0	0	0	0	0
LA4c107218857		0	0	0	0	0	0	1.42975	0	0	0	0	0	0	0	0	0	0	0	0	0	0	0	0	0	0	0	0	0	0	0
LA4c107807190		0.249695	0	0	0	0	0	1.28304	0	0	0	0.666178	0	0	0	0	0	0	0	0	0	0	0	0	0	0	0	0.808063	0	0.27714	0
LA4c108988049		0	0	0	0	0	0	0.0566237	0	0	0	0	0	0	0	0	0	0	0	0	0	0	0	0	0	0	0	0	0	0	0
LA4c109117735		0	0	0	0	0	0	0.571384	0	0	0	0	0	0	0	0	0	0	0	0	0	0	0	0	0	0	0	0	0	0	0
LA4c109119787		0.593689	0.252966	0	0	0	0	0.631869	0	0	0	0	0	0	0	0	0	0	0	0	0	0.210629	0	0	0	0	0	0	0	0	0
LA4c110756836		0	0	0	0	0	0	0.0566237	0	0	0	0	0	0	0	0	0	0	0	0	0	0	0	0	0	0	0	0	0	0	0
LA4c111084872		0	0	0	0	0	0	1.16593	0	0	0	0	0	0	0	0	0	0	0	0	0	0	0	0	0	0	0	0	0	0	0
LA4c111477104		0	0	0	0	0	0	1.24315	0	0	0	0	0	0	0	0	0	0	0	0	0	0	0	0	0	0	0	1.11647	0.159812	0	0
LA4c11209445		0	0	0	0	0	0	0.0283118	0	0	0	0	0	0	0	0	0	0	0	0	0	0	0	0	0	0	0	0	0	0	0
LA4c112656658		0	0	0	0	0	0	0.525056	0	0	0	0	0	0	0	0	0	0	0	0	0	0	0	0	0	0	0	0	0	0	0
LA4c117048823		0.357276	0	0	0	0	0	1.04625	0	0.429975	0	0	0	0	0	0	0	0	0	0	0	0.195584	0	0	0	0	0	0.673673	0	0.517814	0
LA4c118948297		0	0	0	0	0	0	0.794018	0	0	0	0	0	0	0	0	0	0	0	0	0	0	0	0	0	0	0	0	0	0	0
LA4c119015796		0	0	0	0	0	0	1.62021	0	0	0	0	0	0	0	0	0	1.40183	0	0	0	0	0	0	0	0	0	0	0	1.43857	0
LA4c119867178		0	0	0	0	0	0	0.285692	0	0	0	0	0	0	0	0	0	0	0	0	0	0	0	0	0	0	0	0	0	0	0
LA4c12059906		0	0	0	0	0	0	1.31007	0	0	0	0	0	0	0	0	0	0	0	0	0	0	0	0	0	0	0	0	0	0	0
LA4c121046768		0	0	0	0	0	0	0.373202	0	0	0	0	0	0	0	0	0	0	0	0	0	0	0	0	0	0	0	0	0	0	0
LA4c123536886		0	0	0	0	0	0	0.461998	0	0	0	0	0	0	0	0	0	0	0	0	0	0	0	0	0	0	0	0	0	0	0
LA4c12388580		0	0	0	0	0	0	0.0862224	0	0	0	0	0	0	0	0	0	0	0	0	0	0	0	0	0	0	0	0	0	0	0
LA4c124257487		0	0	0	0	0	0	0.734821	0	0	0	0.33787	0.538772	0	0	0	0	1.35222	0	0	0	0	0	0	0	0	0	0	0	0	0
LA4c124454407		0	0	0	0	0	0	0.589401	0	0	0	0	0	0	0	0	0	0	0	0	0	1.04186	0	0	0	0	0	0	0	0	0
LA4c125372781		0	0	0	0	0	0	1.12475	0	0	0	0	0	0	0	0	0	0	0	0	0	0	0	0	0	0	0	0.995865	0.113125	0.337308	0
LA4c130810812		0	0	0	0	0	0	0.0373202	0	0	0	0	0	0	0	0	0	0	0	0	0	0	0	0	0	0	0	0	0	0	0
LA4c132514434		0	0	0	0	0	0	0.304996	0	0	0	0	0	0	0	0	0	0	0	0	0	0	0	0	0	0	0	0	0	0	0
LA4c137562287		0	0	0	0	0	0	0.366767	0	0	0	0	0	0	0	0	0	0	0	0	0	0	0	0	0	0	0	0	0	0	0
LA4c150930158		0	0	0	0	0	0	0.558515	0	0	0	0	0	0	0	0	0	0	0	0	0	0	0	0	0	0	0	0	0	0	0
LA4c173672430		0	0	0	0	0	0	0.27411	0	0	0	0	0	0	0	0	0	0	0	0	0	0	0	0	0	0	0	0	0	0	0
LA4c4458260		0	0	0	0	0	0	0.734821	0	0	0	0	0	0	0	0	0	0	0	0	0	0	0	0	0	0	0	0	0	0	0
LA4c53477730		0	0	0	0	0	0	0.431112	0	0	0	0	0	0	0	0	0	0	0	0	0	0	0	0	0	0	0	0	0	0	0
LA4c67830832		0	0	0	0	0	0	0.320439	0	0	0	0	0	0	0	0	0	0	0	0	0	0	0	0	0	0	0	0	0	0	0
LA4u100467229		0	0	0	0	0	0	0.409235	17.0117	0	0	0	0	0	0	0	0	0	0	0	0	0	0	0	0	0	0	0	0	0	0
LA4u101386339		0	0	0	0	0	0	0	0.431993	0	0	0	0	0	0	0	0	0	0	0	0	0	0	0	0	0	0	0	0	0	0
LA4u101647687		0	0	0	0	0	0	0.347464	2.86944	0	0	0	0	0	0	0	0	0	0	0	0	0	0	0	0	0	0	0.789111	0.0933732	0	0
LA4u105054479		0	0	0	0	0	0	0.0579106	1.27075	0	0	0	0	0	0	0	0	0	0	0	0	0	0	0	0	0	0	0	0	0	0
LA4u120130188		0	0	0	0	0	0	0	0.603844	0	0	0	0	0	0	0	0	0	0	0	0	0	0	0	0	0	0	0	0	0	0
LA4u141035644		1.64426	1.42926	0	0	0	0	3.28932	61.179	0	0	0	0	2.77837	0	0	0	0.0753275	0	4.33629	12.8064	0	0	4.34734	2.33388	2.90067	0	0	0	0	0
LA4u150144045		0	0	0	0	0	0	0.406661	1.87617	0	0	0	0	0	0	0	0	0	0	0	0	0	0	0	0	0	0	0	0	0	0
LA5c100272827		0	0	0	0	0	0	0	0	0.586715	0	0.736302	0	0	0	0	0	0	0	0	0	0	0	0	0	0	0	0	0	0	0
LA5c100468556		0	0	0	0	0	0	0	0	0.493519	0	0.290058	0.241825	0	0	0	0	0	0	0	0	0.379885	0	0	0	0	0	0.194693	0.158016	0	0
LA5c105840839		0	0	0	0	0	0	0	0	0.868423	0	0	0	0	0	0	0	0	0	0	0	0	0	0	0	0	0	0	0	0	0
LA5c105908113		0	0	0	0	0	0	0	0	0.135559	0	0	0	0	0	0	0	0	0	0	0	0	0	0	0	0	0	0	0	0	0
LA5c106954820		0	0	0	0	0	0	0	0	0.571889	0	0	0	0	0	0	0	0	0	0	0	0	0	0	0	0	0	0	0	0	0
LA5c107020984		0	0	0	0	0	0	0	0	0.963738	0	0	0	0	0	0	0	0	0	0	0	0	0	0	0	0	0	0	0	0	0
LA5c10749799		0	0	0	0	0	0	0	0	1.76438	0	0	0	0	0	0	0	0	0	0	0	0	0	0	0	0	0	0	0	0	0
LA5c108134688		0	0	0	0	0.0702966	0	0	0	0.694739	0	0	0	0	0	0	0	0	0	0	0	0	0	0	0	0	0	0	0	0	0
LA5c108136771		0	0	0	0	0	0	0	0	0.0487164	0	0	0	0	0	0	0	0	0	0	0	0	0	0	0	0	0	0	0	0	0
LA5c10816186		0	0	0	0	0	0	0	0	0.563416	0	0	0	0	0	0	0	0	0	0	0	0	0	0	0	0	0	0	0	0	0
LA5c108855709		0	0	0	0	0	0	0	0	0.203338	0	0	0	0	0	0	0	0	0	0	0	0	0	0	0	0	0	0	0	0	0
LA5c109054176		0	0	0	0	0	0	0	0	1.14166	0	0	0	0	0	0	0	0	0	0	0	0	0	0	0	0	0	0	0	0.875178	0
LA5c110823856		0	0	0	0	0	0	0.56495	0	1.16072	0	0	0	0	0	0	0	0	0	0	0	0	0	0	0	0	0	0	0	0	0
LA5c11143335		0	0	0	0	0	0	0	0	0.679912	0	0	0	0	0	0	0	0	0	0	0	0	0	0	0	0	0	0	0	0	0
LA5c1115302		0	0	0	0	0	0	0	0	0.938321	0	0	0	0	0	0	0	0	0	0	0	0	0	0	0	0	0	0	0	0	0
LA5c113904068		0	0	0	0	0	0	0	0	1.64365	0	0.965799	0.295169	0	0	0	0	0	0	0	0	0	0	0	0	0	0	0	0	0	0
LA5c120521049		0	0	0	0	0	0	0	0	0.679912	0	0	0	0	0	0	0	0	0	0	0	0	0	0	0	0	0	0	0	0	0
LA5c122618790		0	0	0	0	0	0	0	0	0.798526	0	0	0	0	0	0	0	0	0	0	0	0	0	0	0	0	0	0	0	0.66003	0
LA5c124585726		0	0	0	0	0	0	0	0	0.730746	0	0	0	0	0	0	0	0	0	0	0	0	0	0	0	0	0	0	0	0	0
LA5c126353437		0	0	0	0	0	0	0	0	1.45302	0	0	0	0	0	0	0	0	0	0	0	0.981683	0	0	0	0	0	0	0	0	0
LA5c130810117		0	0	0	0	0	0	0	0	0.597306	0	0	0	0	0	0	0	0	0	0	0	0	0	0	0	0	0	0	0	0	0
LA5c1312281		0	0	0	0	0.102344	0	0.580393	0.807227	2.16682	0.024205	0	0	0	0	0	0	0	0	0	0	0.379885	0	0	0	0	0	0	0	0	0
LA5c133366557		0	0	0	0	0	0	0	0	0.652377	0	0	0	0	0	0	0	0	0	0	0	0	0	0	0	0	0	0	0	0	0
LA5c137496987		0	0	0	0	0	0	0	0	2.3511	0	0	0	0	0	0	0	0	0	0	0	0	0	0	0	0	0	0	0	0	0
LA5c138611212		0	0	0	0	0.0858032	0	0	0	0.485046	0	0	0	0	0	0	0	0	0	0	0	0	0	0	0	0	0	0	0	0	0
LA5c13961536		0	0	0	0	0	0	0	0	0.542235	0	0	0	0	0	0	0	0	0	0	0	0	0	0	0	0	0	0	0	0	0
LA5c14878546		0	0	0	0	0	0	0	0	0.309243	0	0	0	0	0	0	0	0	0	0	0	0	0	0	0	0	0	0	0	0	0
LA5c150538070		0	0	0	0	0	0	0	0	0.800644	0	0	0	0	0	0	0	0	0	0	0	0	0	0	0	0	0	0	0	0	0
LA5c150799531		0	0	0	0	0	0	0	0	0.934085	0	0	0	0	0	0	0	0	0	0	0	0	0	0	0	0	0	0	0	0	0
LA5c151849615		0	0	0	0	0	0	0	0	0.68203	0.0695894	0	0	0	0	0	0	0	0	0	0	0	0	0	0	0	0	0	0	0	0
LA5c152242244		0	0	0	0	0	0	0	0	0.432094	0	0	0	0	0	0	0	0	0	0	0	0	0	0	0	0	0	0	0	0	0
LA5c153422465		0	0	0	0	0	0	0	0	1.23062	0	0	0	0	0	0	0	0	0	0	0	0	0	0	0	0	0	0	0	0	0
LA5c154403780		0	0	0	0	0	0	0	0	0.68203	0	0	0	0	0	0	0	0	0	0	0	0	0	0	0	0	0	0	0	0	0
LA5c158597335		0	0	0	0	0	0	0	0	0.482928	0	0	0	0	0	0	0	0	0	0	0	0	0	0	0	0	0	0	0	0	0
LA5c166593598		0	0	0	0	0	0	0	0	0.463865	0	0	0	0	0	0	0	0	0	0	0	0	0	0	0	0	0	0	0	0	0
LA5c167578049		0	0	0	0	0	0	0	0	1.12048	0	0	0	0	0	0	0	0	0	0	0	0	0	0	0	0	0	0	0	0	0
LA5c171706350		0	0	0	0	0	0	0	0	0.71592	0	0	0	0	0	0	0	0	0	0	0	0	0	0	0	0	0	0	0	0	0
LA5c171967227		0	0	0	0	0	0	0	0	1.17555	0	0	0	0	0	0	0	0	0	0	0	0	0	0	0	0	0	0	0	0	0
LA5c172885953		0	0	0	0	0	0	0	0	0.165212	0	0	0	0	0	0	0	0	0	0	0	0	0	0	0	0	0	0	0	0	0
LA5c178457187		0	0	0	0	0	0	0	0	0.311362	0	0	0	0	0	0	0	0	0	0	0	0	0	0	0	0	0	0	0	0	0
LA5c28639508		0	0	0	0	0	0	0	0	0.599424	0	0	0	0	0	0	0	0	0	0	0	0	0	0	0	0	0	0	0	0	0
LA5c38865421		0	0	0	0	0	0	0	0	0.101669	0	0	0	0	0	0	0	0	0	0	0	0	0	0	0	0	0	0	0	0	0
LA5u100010543		0	0	0	0	0	0	0.271536	0	0.0826061	13.9431	0	0	0	0	0	0	0	0	0	0	0	0	0	0	0	0	1.39042	0.976827	0	0
LA5u100074080		0	0	0	0	0.0237768	0	0	0	3.2174	18.1255	0	0	0	0	0	0	0	0	0	0	0.940309	1.43681	0	0	0	0	0	0	0	0
LA5u100205476		0	0	0	0	1.90524	0	0.137699	0	0.624841	28.5438	0	0	0	0	0	0	2.15143	0	0.0547299	0	0	0	0.0727022	0.171125	0.156134	0	0	0	0	0
LA5u101910188		0.483451	0	4.93636	1.54994	0	0	0.537925	2.70074	0.188511	4.1562	0	0	0	0	1.6466	0.289254	0	0	0	0	0	0	0	0	0	0	3.74742	1.35212	0	0
LA5u104268743		0	0	2.06688	0.135829	0	0	0	0	0.557062	3.8607	0.946674	0.753925	0	0	0.0721723	0	0	0	0	0	0.526573	1.61407	0	0	0	0	0.799449	0.11133	0	0
LA5u105383925		0	0	0	0	0	0	0	0	1.84911	1.17697	0	0	0	0	0	0	0	0	0	0	0	0	0	0	0	0	0	0	0	0
LA5u106628908		0	0	0	0	0	0	0	0	0.88325	2.5617	0	0	0	0	0	0	0	0	0	0	0.436303	0	0	0	0	0	0	0	0	0
LA5u116261286		0	0	0	0	0	0	0	0	0	2.2319	0	0	0	0	0	0	0.999467	0	0	0	0	0	0	0	0	0	0	0	0	0
LA5u116654586		0	0	0	0	0	0	0.0720665	0	1.32382	1.68326	0	0	0	0	0	0	0	0	0	0	0.161733	0	0	0	0	0	0.499655	0	0	0
LA5u119473138		0	0	1.17478	1.21874	0	0	0.447842	0	0.523172	6.29835	0	0	0	0	0	0	0.442779	0	0	0	0	0	0	0	0	0	0	0	0	0
LA5u19990604		0.519311	0.244112	0	0	0	0	0	0	0.239346	0.412494	0	0	0	0	0	0	0	0	0	0	0	0	0	0	0	0	0	0	0	0
LA6c10095177		0	0	0	0	0	0	0	0	0	0	2.26309	0.277388	0	0	0	0	0	0	0	0	0.556663	0	0	0	0	0	0	0	0.295372	0
LA6c102040241		0	0	0	0	0	0	0	0	0	0	1.48535	0.704138	0	0	0	0	0	0	0	0	0	0	0	0	0	0	0	0	0	0
LA6c102369028		0	0	0	0	0	0	0	0	0	0	1.28773	0.746813	0	0	0	0	0	0	0	0	0	0	0	0	0	0	0	0	0	0
LA6c104530840		0	0	0	0	0	0	0	0	0	0	0.0478118	0	0	0	0	0	0	0	0	0	0	0	0	0	0	0	0	0	0	0
LA6c107021769		0	0	0	0	0	0	0	0	0	0	0.908424	0	0	0	0	0	0	0	0	0	0.176778	0	0	0	0	0	0	0	0	0
LA6c109447167		0	0	0	0	0	0	0	0	0	0	0.857425	0.453422	0	0	0	0	0	0	0	0	0	0	0	0	0	0	0	0	0	0
LA6c110495203		0	0	0	0	0	0	0	0	0	0	0.611991	0.0195594	0	0	0.195132	0	0	0	0	0	0	0	0	0	0	0	0	0	0	0
LA6c11141650		0	0	0	0	0	0	0	0	0	0	0.631116	0.218709	0	0	0	0	0	0	0	0	0	0	0	0	0	0	0	0	0	0
LA6c115802142		0	0	0	0	0	0	0	0	0	0	0.800051	0.177813	0	0	0	0	0	0	0	0	0	0	0	0	0	0	0	0	0	0
LA6c117115601		0	0	0	0	0	0	0	0	0	0	0.8638	0.554775	0	0	0	0	0	0	0	0	0	0	0	0	0	0	0	0	0	0
LA6c117310686		0	0	0	0	0	0	0	0	0	0	1.60966	0	0	0	0	0	0	0	0	0	0	0	0	0	0	0	0	0	0	0
LA6c117835390		0	0	0	0	0	0	0	0	0	0	0.736302	0.304059	0	0	0.181767	0.25508	0	0	0	0	0	0	0	0	0	0	0	0	0	0
LA6c119341904		0	0	0	0	0	0	0	0	0	0	0.509993	0	0	0	0	0	0	0	0	0	0.4852	0	0	0	0	0	0	0	0	0
LA6c121767629		0	0	0	0	0	0	0	0	0	0	1.01361	0.360959	0	0	0	0	0	0	0	0	0	0	0	0	0	0	0	0	0	0
LA6c125110587		0	0	0	0	0	0	0	0	0	0	0.433494	0	0	0	0	0	0	0	0	0	0	0	0	0	0	0	0	0	0	0
LA6c12913456		0	0	0	0	0	0	0	0	0	0	0.0478118	0	0	0	0	0	0	0	0	0	0	0	0	0	0	0	0	0	0	0
LA6c13174685		0	0	0	0	0	0	0	0	0	0	0.0509993	0	0	0	0	0	0	0	0	0	0	0	0	0	0	0	0	0	0	0
LA6c136905417		0	0	0	0	0	0	0	0	0	0	0.8638	0.263163	0	0	0	0	0	0	0	0	0	0	0	0	0	0	0	0	0	0
LA6c141755338		0	0	0	0	0	0	0	0	0	0	0.0286871	0	0	0	0	0	0	0	0	0	0	0	0	0	0	0	0	0	0	0
LA6c155388406		0	0	0	0	0	0	0	0	0	0	0.669365	0	0	0	0	0	0	0	0	0	0.300899	0	0	0	0	0	0	0	0	0
LA6c24576601		0	0	0	0	0	0	0	0	0	0	0.0223122	0	0	0	0	0	0	0	0	0	0	0	0	0	0	0	0	0	0	0
LA6u104990277		0	0	0	0	0	0	0	0	0	0	0.917987	3.6007	0	0	0	0	0	0	0	0	0	0	0	0	0	0	0	0	0	0
LA6u107416381		0	0	0	0	0	0	0	0	0	0	0	0.289834	0	0	0	0	0	0	0	0	0	0	0	0	0	0	0	0	0	0
LA6u109644237		0	0	0	0	0	0	0	0	0	0	0.388869	6.72131	0	0	0	0	0	0	0	0	0	0	0	0	0	0	0	0	0	0
LA6u111215908		0	0	0	0	0	0	0	0	0	0	0.554617	0.76815	0	0	0	0	0	0	0	0	0	0	0	0	0	0	0	0	0	0
LA6u113706437		0	0	0	0	0	0	1.29591	0	0.71592	0	0.844675	7.26364	0	0	0	0	0	0	0	0	0	0	0	0	0	0	0	0	0	0
LA6u118818466		0	0	0	0	0	0	0	0	3.31484	0	1.27498	4.01679	0	0	0	0	0	0	0	0	0	0	0	0	0	0	0	0	0	0
LA6u119080157		0	0	0	0	0	0	0	0	0	0	1.23036	1.49718	0	0	0	0	0	0	0	0	0	0	0	0	0	0	0	0	0	0
LA6u121242039		0	0	0	0	0	0	0	0	0	0	1.09967	2.99081	0	0	0	0	0	0	0	0	0	0	0	0	0	0	1.32667	0	0	0
LA6u127205505		0	0	0	0	0	0	0	0	0	0	1.22079	1.00286	0	0	0	0	0	0	0	0	0	0	0	0	0	0	1.53343	0.269346	0	0
LA6u127535633		0	0	0	0	0	0	0	0	0	0	0.831926	0.954853	0	0	0	0	0	0	0	0	0	0	0	0	0	0	0	0	0	0
LA6u128649642		0	0	0	0	0	0	0	0	0	0	0.729927	3.32865	0	0	0	0	0	0	0	0	0	0	0	0	0	0	0	0	0	0
LA6u131597682		0	0	0	0	0	0	0	0	0	0	0	0.101353	0	0	0	0	0	0	0	0	0	0	0	0	0	0	0	0	0	0
LA6u148047824		0	0	0	0	0	0	0	0	0	0	0	0.215153	0	0	0	0	0	0	0	0	0	0	0	0	0	0	0	0	0	0
LA6u15074760		0	0	0	0	0	0	0	0	0	0	0.659803	1.07754	0	0	0	0	0	0	0	0	0	0	0	0	0	0	0	0	0	0
LA6u155452820		0	0	0	0	0	0	0	0	0	0	0	0.0906844	0	0	0	0	0	0	0	0	0	0	0	0	0	0	0	0	0	0
LA6u178979263		0	0	0	0	0	0	0	0	0	0	1.23992	1.62698	0	0	0	0	0	0	0	0	0	0	0	0	0	0	0	0	0	0
LA7c100074501		0	0	0	0	0	0	0	0	0	0	0	0	2.2951	0	0	0	0	0	0	0	0	0	0	0	0	0	0	0	0	0
LA7c100861658		1.69872	0.552731	0	0	0	0	0	0	0	0	0	0	2.4753	0	0	0	0	0	0	0	0	0	0	0	0	0	0	0	0	0
LA7c101057093		0	0	0	0	0	0	0	0	0	0	0	0	1.25158	0	0.159046	0	0	0	0	0	0	0	0	0	0	0	0	0	0.24432	0
LA7c101320948		0	0	0	0	0	0	0	0	0	0	0	0	1.88064	0	0	0	0	0	0	0	0.184301	0	0	0	0	0	0	0	0	0
LA7c101449896		0	0	0	0	0	0	0	0	0	0	0	0	2.21811	0	0	0	0	0	0	0	0	0	0	0	0	0	0	0	0	0
LA7c102041851		0	0	0	0	0.0558238	0	0	0	0	0	0	0	1.41212	0	0	0	0	0	0	0	0.650694	0.221844	0	0	0	0	0	0	0	0
LA7c102826438		0	0	0	0	0	0	0	0	0	0	0	0	1.95436	0	0	0	0	0	0	0	0	0	0	0	0	0	0	0	0	0
LA7c102892419		0	0	0	0	0	0	0	0	0	0	0	0	2.8914	0	0	0	0	0	0	0	0.432542	0.275751	0	0	0	0	0	0	0	0
LA7c103221250		0	0	0	0	0	0	0	0	0	0	0	0	0.692954	0	0	0	0	0	0	0	0	0	0	0	0	0	0	0	0	0
LA7c104598331		0.746427	0	0	0	0	0	0	0	0.336779	0.540579	0	0	2.16732	0	0	0	0	0	0	0	0	0	0	0	0	0	0.47898	0.414792	0	0
LA7c107611879		0	0	0	0	0	0	0	0	0.32407	0	0	0	1.09267	0	0	0	0	0	0	0	0	0	0	0	0	0	0	0	0	0
LA7c107872915		0	0	0	0	0	0	0	0	0.557062	0	0	0	1.75942	0	0	0	0	0	0	0	0	0	0	0	0	0	0	0	0	0
LA7c108528291		0	0	4.10819	0.418651	0	0	0	0.288521	0	0	0	0	4.76222	0	0	0	0	0	0	0	1.51578	0.152388	0	0	0	0	0	0	0	0
LA7c109709361		0	0	0	0	0	0	0	0	0	0	0	0	0.802713	0	0	0	0	0	0	0	0.575469	0.146169	0	0	0	0	0	0	0	0
LA7c110036897		0	0	0	0	0	0	0	0	0	0	0	0	2.1706	0	0	0	0	0	0	0	0	0	0	0	0	0	0	0	0	0
LA7c110757629		0	0	0	0	0	0	0	0	0	0	0	0	1.06974	0	0	0	0	0	0	0	0.620604	0	0	0	0	0	0	0	0	0
LA7c112789461		0	0	1.25575	1.04198	0	0	0	0	0	0	0	0	1.78235	0	0	0	0	0	0	0	0.902697	0	0	0	0	0	0	0	0	0
LA7c113052309		0	0	0	0	0	0	0	0	0	0	0	0	1.37116	0	0	0	0	0	0	0	0	0	0	0	0	0	0	0	0	0
LA7c113705829		0	0	0	0	0	0	0	0	0	0	0	0	1.08284	0	0	0	0	0	0	0	0	0	0	0	0	0	0	0	0	0
LA7c11404720		0	0	0	0	0	0	0	0	0	0	0	0	2.49169	0	0	0	0	0	0	0	0	0	0	0	0	0	0	0	0	0
LA7c114230783		0.0278914	0	0	0	0.209856	0	0	0	0.485046	0	0	0	2.27872	0	0.224536	0.340514	0	0	0	0	0.165494	0.958907	0	0	0	0	0	0	0	0
LA7c114426525		0	0	0	0	0	0	0	0	0	0	0	0	0.989466	0	0	0	0	0	0	0	0	0	0	0	0	0	0	0	0	0
LA7c114427648		0	0	0	0	0	0	0	0	0	0	0	0	3.04539	0	0	0	0	0	0	0	0	0	0	0	0	0	0	0	0	0
LA7c115409254		0	0	0	0	0	0	0	0	0	0	0	0	0.55207	0	0	0	0	0	0	0	0.778576	0	0	0	0	0	0	0	0.012763	0
LA7c117441125		0	0	0	0	0	0	0	0	0	0	0	0	2.95038	0	0	0	0	0	0	0	0	0	0	0	0	0	0	0	0	0
LA7c117441205		0	0	0	0	0	0	0.32816	0	0	0	0	0	0.876431	0	0	0	0	0	0	0	0	0	0	0	0	0	0	0	0	0
LA7c118096345		0	0	0	0	0	0	0	0	0	0	0	0	2.41305	0	0	0	0	0	0	0	0	0	0	0	0	0	0	0	0	0
LA7c121504502		0	0	0	0	0	0	0	0	0	0	0	0	3.42218	0	0	0	0	0	0	0	0	0	0	0	0	0	0	0	0	0
LA7c121832685		0	0	0	0	0	0	0	0	0	0	0	0	1.4629	0	0	0	0	0	0	0	0.252003	0	0	0	0	0	0	0	0	0
LA7c130285916		0	0	0	0	0	0	0	0	0	0	0	0.264941	1.92651	0	0	0	0	0	0	0	0	0	0	0	0	0	0	0	0	0
LA7c130351136		0	0	0	0	0	0	0	0	0	0	0	0	1.52024	0	0	0	0	0	0	0	0.319705	0	0	0	0	0	0	0	0	0
LA7c131074829		0	0	0	0	0	0	0	0	0	0	0	0	1.04353	0	0	0	0	0	0	0	0	0	0	0	0	0	0.983804	0.101454	0	0
LA7c149750543		0	0	0	0	0	0	0	0	0	0	0	0	2.27872	0	0	0	0	0	0	0	0	0	0	0	0	0	0	0	0	0
LA7u100074959		0.568453	0.165693	0	0	0.141627	0	0	0	0	0	0	0	1.08612	3.96835	0	0	0	0	0	0	0.932787	0	0	0	0	0	0	0	0	0
LA7u100272069		0.00796897	0	2.1308	0.416791	0	0	1.55586	0	0	0	0.0541867	0	1.46127	8.82506	0	0	0.512594	0	0	0	0	0	0	0	0	0	0.720193	0	0.235204	0
LA7u10029856		1.29496	2.29187	0	0	0	0	0	0	0.421503	0	0.972174	2.59962	3.14369	8.28471	2.0529	1.74773	6.03722	0	0	0	0	0	0	0	0	0	1.13542	0.775716	0.738431	0
LA7u101910862		0	0	0	0	0	0	0	0	0	0	0	0	0.946874	7.00782	0	0	0	0	0	0	0	0	0	0	0	0	0	0	0	0
LA7u47056848		0	0	0	0	0	0	0	0	0	0	0	0	3.09454	71.9141	0	0	0	0	0	0	0	0	0	0	0	0	0	0	0	0
LA8c100270282		0	0	0	0	0	0	0	0	0	0	0	0	0	0	1.73882	0.0671264	0	0	0	0	0	0	0	0	0	0	0	0	0	0
LA8c100271693		0	0	0	0	0	0	0	0.748892	0	0	0	0	0	0	1.40469	0	0	0	0	0	0.635649	0	0	0	0	0	0	0	0	0
LA8c101253622		0.2311	0	0	0	0	0	1.01022	0	0.0847242	0	0	0	1.63491	0	1.73882	0	0	0	0	0	0.63941	0	0	0	0	0	0.203308	0.258572	0.988222	0
LA8c101254953		0	0	0	0	0	0	0	0	0	0	0	0	0	0	1.11332	0	0	0	0	0	0	0	0	0	0	0	0	0	0	0
LA8c102760938		0	0	0	0	0	0	0	0	0	0	0	0	0	0	1.81901	0	0	0	0	0	0	0	0	0	0	0	0	0	0	0
LA8c10290102		0	0	0	0	0	0	0	0	0.501991	0	0	0	0	0	1.98073	1.23268	1.87584	0	0	0	0	0	0	0	0	0	0	0	0	0
LA8c103547173		0	0	0	0	0	0	0.482588	0	0	0	0	0	0	0	1.62388	0.353939	0	0	0	0	0	0	0	0	0	0	0	0	0.815009	0
LA8c104138869		0	0	0	0	0	0	0.576532	0	0	0	0	0	0	0	1.80163	0	0	0	0	0	0	0	0	0	0	0	0.844245	0	0	0
LA8c104399751		0	0	0	0	0	0	0	0	0	0	0	0	0	0	2.11438	0	0	0	0	0	0	0	0	0	0	0	0	0	0	0
LA8c104464691		0	0	0	0	0	0	0.0617713	0	0.15674	0	0	0	0	0	0.656233	0.114725	0	0	0	0	0	0	0	0	0	0	0	0	0.40477	0
LA8c104661348		0	0	0	0	0	0	0	0	1.15013	0	0	0	0	0	1.96603	1.11552	0	0	0	0	0.218152	0.298557	0	0	0	0	0	0	0	0
LA8c105972139		0	0	0	0	0	0	0	0	0	0	0	0	0	0	1.29643	0.246537	0	0	0	0	0	0	0	0	0	0	0	0	0	0
LA8c107087584		0	0	0	0	0	0	0	0	0	0	0	0	0	0	2.00345	0.867761	0	0	0	0	0	0	0	0	0	0	0	0	0	0
LA8c110297141		0	0	0	0	0	0	0	0	0	0	0	0	0	0	0.0454418	0	0	0	0	0	0	0	0	0	0	0	0	0	0	0
LA8c111215388		0.305477	0	0	0	0	0	0.299848	0	0	0	0	0	0.186754	0	1.01843	0	0	0	0	0	0	0	0	0	0	0	0.451413	0	0	0
LA8c112396200		0	0	0	0	0	0	0	0	0	0	0	0	0	0	1.24698	0.45768	0	0	0	0	0	0	0	0	0	0	0	0	0	0
LA8c113313657		0	0	0	0	0	0	0	0	0	0	0	0	0	0	3.02589	1.51584	0	0	0	0	0	0	0	0	0	0	0	0	0	0
LA8c113639579		0	0	0	0	0	0	0	0	0	0	0	0	0	0	1.27638	0.0427168	0	0	0	0	0	0	0	0	0	0	0	0	0	0
LA8c114163854		0	0	0	0	0	0	0	0	0	0	0	0	0	0	0.99571	0	0	0	0	0	0	0	0	0	0	0	0	0	0	0
LA8c116195486		0.285555	0	0	0	0	0	0	0	0	0	0	0	0	0	1.80297	0.201379	0	0	0	0	0	0	0	0	0	0	0	0	0	0
LA8c119474748		0	0	0	0	0	0	0	0	0	0	0	0	0	0	0.195132	0	0	0	0	0	0	0	0	0	0	0	0	0	0	0
LA8c120194134		0	0	0	0	0	0	0	0	0	0	0	0	0	0	0.332794	0	0	0	0	0	0	0	0	0	0	0	0	0	0	0
LA8c120325787		0	0	0	0	0	0	0	0	0	0	0	0	0	0	0.717713	0.526027	0	0	0	0	0	0	0	0	0	0	0	0	0	0
LA8c120456777		0	0	0	0	0	0	0	0	0	0	0	0	0.240814	0	2.19323	1.58296	0.139631	0	0	0	0	0	0	0	0	0	0	0	0.492287	0
LA8c12061414		0	0	0	0	0	0	0	0	0	0	0	0	0	0	0.0788549	0	0	0	0	0	0	0	0	0	0	0	0	0	0	0
LA8c13109957		0	0	0	0	0	0	0	0	0	0	0	0	0	0	1.04115	0.0903155	0	0	0	0	0	0	0	0	0	0	0	0	0	0
LA8c132254497		0	0	0	0	0	0	0	0	0	0	0	0	0	0	1.60383	0.137914	0	0	0	0	0	0	0	0	0	0	0	0	0	0
LA8c136119546		0	0	0	0	0	0	0	0	0	0	0	0	0	0	0.239238	0	0	0	0	0	0	0	0	0	0	0	0	0	0	0
LA8c142934321		0	0	0	0	0	0	0	0	0	0	0	0	0	0	0.102912	0.089095	0	0	0	0	0	0	0	0	0	0	0	0	0	0
LA8c163449335		0	0	0	0	0	0	0	0	0	0	0	0	0	0	0.235228	0	0	0	0	0	0	0	0	0	0	0	0	0	0	0
LA8c167905583		0	0	0	0	0	0	0	0	0	0	0	0	0	0	0.195132	0	0	0	0	0	0	0	0	0	0	0	0	0	0	0
LA8c170525617		0	0	0	0	0	0	0	0	0	0	0	0	0	0	0.171075	0	0	0	0	0	0	0	0	0	0	0	0	0	0	0
LA8c42533930		0	0	0	0	0	0	0	0	0	0	0	0	0	0	0.0427687	0	0	0	0	0	0	0	0	0	0	0	0	0	0	0
LA8c55706869		0	0	0	0	0	0	0	0	0	0	0	0	0	0	0.0414322	0	0	0	0	0	0	0	0	0	0	0	0	0	0	0
LA8u100009893		0	0	0	0	0	0	0	0	0	0	0.0796864	0.263163	0	0	3.06331	11.503	0	0	0	0	0	0	0	0	0	0	0	0	0	0
LA8u100272429		0.499389	1.29266	0	0	0	0	1.09901	0	0	0	0.682115	0.714806	1.28926	0	3.56718	19.834	0	0	0	0	1.21864	0	0	0	0	0	0	0	0.0346425	0
LA8u10094898		0	0	0	0	0	0	0	0	0	0	0	0	0	0	1.92593	3.98731	0	0	0	0	0.827472	3.13899	0	0	0	0	0	0	0	0
LA8u101253901		0	0	0	0	0	0	0	0	0	0	0	0	0	0	0	1.08623	0	0	0	0	0	0	0	0	0	0	0	0	0	0
LA8u101385673		0	0	0	0	0.0372158	0	0	0	0	0	0	0	0	0	1.17079	1.55001	0	0	0	0	0	0	0	0	0	0	0	0	0	0
LA8u10160723		0.223131	0.207432	0	0	0	0	0	0	0	0	0.627928	0.631235	0	0	1.49958	9.68451	7.72934	0	0	0	0	0	0	0	0	0	0	0	0	0
LA8u10225556		0	0	0	0	0	0	0	0	0	0	0	0	0	0	1.69204	7.59871	0	0	0	0	0	0	0	0	0	0	0	0	0	0
LA8u102564638		0	0	0	0	0	0	0	0	0	0	0	0	0	0	0	0.357601	0	0	0	0	0	0	0	0	0	0	0	0	0	0
LA8u102958406		0	0	0	0	0	0	0	0	0	0	0	0	0	0	0.3769	3.42345	0	0	0	0	0	0	0	0	0	0	0	0	0	0
LA8u104859686		0	0	0	0	0	0	0	0	0	0	0	0	0	0	1.83237	5.54464	0	0	0	0	0	0	0	0	0	0	0	0	0	0
LA8u104924604		0	0	0	0	0	0	0	0	0	0	0	0	0	0	0.0441053	0.821383	0	0	0	0	0.737202	0.181415	0	0	0	0	0.358374	0	0.546986	0
LA8u106497440		0.446263	0.0935974	0	0	0	0	0	0	0	0	0	0	0	0	1.31113	2.10411	0	0	0	0	0	0	0	0	0	0	0	0	0	0
LA8u11272721		0	0	0	0	0	0	0	0	0	0	0	0	0	0	0	0.224568	0	0	0	0	0	0	0	0	0	0	0	0	0	0
LA8u114951252		0	0	0	0	0	0	0	0	0	0	0	0	0	0	0	0.156221	0	0	0	0	0	0	0	0	0	0	0	0	0	0
LA8u118096030		0	0	0	0	0	0	0	0	0	0	0	0	0	0	0.151027	0.862879	0	0	0	0	0.0940309	0	0	0	0	0	0.358374	0	0	0
LA8u123732604		0	0	0	0	0	0	0	0	0	0	0	0	0	0	0	0.0622445	0	0	0	0	0	0	0	0	0	0	0	0	0	0
LA8u135662182		0	0	0	0	0	0	0	0	0	0	0	0	0	0	0	0.0634649	0	0	0	0	0	0	0	0	0	0	0	0	0	0
LA9c100403350		0	0	0	0	0	0	0.549507	0	0.108023	0	0	0	1.67095	0	0	0	3.7627	0	0	0	0	0	0	0	0	0	0.44969	0	0.955402	0
LA9c100862065		0	0	0	0	0	0	1.59833	0.504517	0	0	0	0	0	0	0	0	5.16085	0	0	0	0	0	0	0	0	0	0	0	0	0
LA9c101057014		0.041173	0	2.58111	0.439119	0	0	0	0	0.622723	0	0.417556	0.762816	0	0	0	0	4.23855	0	0	0	0.432542	0	0	0	0	0	1.19228	0.169688	0	0
LA9c101844724		0	0	0	0	0	0	0	0	0	0	0	0	0	0	0	0	6.56268	0	0	0	0	0	0	0	0	0	0	0	0	0
LA9c102828778		0	0	0	0	0	0	0	0	0	0	0	0	0	0	0	0	2.09998	0	0	0	0	0	0	0	0	0	0	0	0	0
LA9c103612951		0	0	0	0	0	0	0	0	0	0	0	0	0	0	0	0	0.0771647	0	0	0	0	0	0	0	0	0	0	0	0	0
LA9c10553680		0	0	0	0	0	0	0.0386071	0	0	0	0	0	0	0	0	0	3.16008	0	0	0	0	0	0	0	0	0	0	0	0	0
LA9c109381040		0	0	0	0	0	0	0	0	0	0	0	0	0	0	0	0	5.05245	0	0	0	0	0	0	0	0	0	0	0	0	0
LA9c111414042		0	0	0	0	0	0	0	0	0.0720156	0	0	0	0	0	0	0	1.38345	0	0	0	0	0	0	0	0	0	0	0	0	0
LA9c115147142		0.294852	0	0	0	0	0	0	0	0	0	0.0223122	0	0	0	0	0	0.788183	0	0	0	0.447587	0	0	0	0	0	0	0	0	0
LA9c116983094		0.0916432	0	0	0	0	0	0	0	0	0	0	0	0	0	0	0	0.729391	0	0	0	0	0	0	0	0	0	0	0	0	0
LA9c118033159		0	0	0	0	0	0	0	0	0	0	0	0	0	0	0	0	0.20761	0	0	0	0	0	0	0	0	0	0	0	0	0
LA9c119735172		0.282899	0.118894	0	0	0	0	0	0	0	0	0	0	0	0	0	0	1.71232	0	0	0	0	0	0	0	0	0	0	0	0	0
LA9c120654034		0	0	0	0	0	0	0	0	0	0	0	0	0	0	0	0	0.714693	0.120971	0	0	0	0	0	0	0	0	0	0	0	0
LA9c133695222		0	0	0	0	0	0	0	0	0	0	0	0	0	0	0	0	0.711018	0	0	0	0	0	0	0	0	0	0	0	0	0
LA9c175965332		0	0	0	0	0	0	0	0	0	0	0	0	0	0	0	0	1.0454	0	0	0	0	0	0	0	0	0	0	0	0	0
LA9u100206539		0	0	0	0	0	0	0	0	0	0	0	0	0	0	0	0	4.83749	51.0484	2.35339	0	0	0	1.5403	1.46509	1.94801	0	0	0	0	0
LA9u100925642		0.123519	0	0	0	0	0	0	0	0	0	0	0	0	0	0	0	0.960885	14.3524	0	0	0	0	0	0	0	0	0	0	0	0
LA9u101649245		0.549859	0.48696	0	0	0	0	0	0	0	0	0.465368	0.336066	0	0	0.121624	0	0.786346	2.73769	0	0	0	0	0	0	0	0	0.534114	0.42826	0	0
LA9u102039660		0	0	0	0	1.78223	0	1.25859	0	0	0	0	0	0	0	0	0	0.933326	9.82171	0	0	0	0	0	0	0	0	0	0	0	0
LA9u102695614		0	0	0	0	0	0	0	0	0	0	0	0	0	0	0	0	0.565875	16.8107	0	0	0	0	0	0	0	0	0	0	0	0
LA9u11339578		0.308134	0.136602	0	0	0	0	0	0	0.718038	0	0	0	0	0	0	0	0.948024	5.10815	0	0	0.346034	0	0	0	0	0	0.670227	1.29017	0	0
PL1c172754267		0	0	0	0	0.262578	0	0	0	0	0	0.924362	4.88629	0	0	0.171075	0	0	0	0	0	0	0	0	0	0	0	0	0	0	0
PL1u100008324		0	0	0	0	0	0	0	0	0	0	1.37698	1.09355	0	0	0	0	0	0	0	0	0	0	0	0	0	0	0	0	0	0
SE1c100599212		0	0	0	0	0	0	0	0	0	0	0	0	0	0	0	0	0	0	0	0	0	0	0	0	0	0	0	0	1.03198	0
SE1c101124119		0	0	0	0	0	0	0	0	0	0	0	0	0	0	0	0	0	0	0	0	0.357317	0.500705	0	0	0	0	0	0	0	0
SE1c101321397		0	0	0	0	0	0	0	0	0	0	0	0	0	0	1.59046	1.0191	0	0	0	0	0	0	0	0	0	0	0	0	0	0
SE1c101909957		0.27493	0	0	0	0	0	0	0	0	0	0	0	0	0	0	0	0	0	0	0	1.18103	0.183488	0	0	0	0	0	0	0	0
SE1c102040312		0	0	0	0	0	0	0	0	0	0	0	0	0	0	0	0	0	0	0	0	0.823711	0.0549428	0	0	0	0	0	0	0	0
SE1c102236838		0	0	0	0	0	0	0	0	0	0	0.647053	0	0	0	0	0	0	0	0	0	0	0	0	0	0	0	0	0	0	0
SE1c10485944		0	0	0	0	0	0	0	0	0	0	0	0	0	0	0.201815	0	0.687134	0	0	0	0	0	0	0	0	0	0	0	0	0
SE1c104990294		0.572438	0	0	0	0	0	0	0	0	0	3.66238	1.06688	0	0	0	0	2.52072	0	0	0	0	0	0	0	0	0	1.83666	0	0.727492	0
SE1c107151502		0.394464	0.161898	0	0	0	0	0	0	0	0	0	0	0	0	0	0	0	0	0	0	0	0	0	0	0	0	0	0	0	0
SE1c109183877		1.03198	0.051858	0	0	0	0	0.620287	0	0	0	0	0	0	0	0.24592	0	0	0	0	0	0	0	0	0	0	0	0	0	0	0
SE1c110297271		0	0	0	0	0	0	0	0	0	0	0	0	0	0	0	0	0	0	0	0	0	0	0	0	0	0	0.649552	0.39953	0	0
SE1c113443003		0	0	0	0	0	0	0	0	0	0	0	0	0	0	0	0	0	0	0	0	0	0	0	0	0	0	0	0	0.743901	0
SE1c113772912		0.479467	0	0	0	0	0	0	0	0.19063	0	0.659803	0	0	0	2.94837	0.0768902	0	0	0	0	0.786098	0.0580527	0	0	0	0	0.396278	0.0619495	0.607155	0
SE1c115935532		0.0239069	0	0	0	0	0	0	0	0	0	0	0	0	0	0	0	0	0	0	0	0	0	0	0	0	0	0	0	0	0
SE1c118621409		0	0	0	0	0	0	0	0	0	0	0	0	0	0	0	0	0	0	0	0	0	0	0	0	0	0	0.437629	0.0583582	0	0
SE1c149749979		0	0	0	0	0	0	0	0	0	0	0	0	0.858411	0	0	0	0	0	0	0	0	0	0	0	0	0	0	0	0	0
SE1c53347451		0.572438	0	0	0	0	0	2.29326	0	1.01457	0	2.86552	0.547663	0	0	0	0	0	0	0	0	0.756009	2.15832	0	0	0	0	1.48174	0.14006	0	0
SE1u103351185		0	0	0	0	0	0	0.0990914	0	0	0	0	0	0.979637	0	0	0	0	0	0	0	0	0	0	0	0	0	0	0	0	0
SE1u107284489		0.0796897	0.0619767	0	0	0	0	0	0	0	0	0	0	0	0	0	0	0	0	0	0	0	0	0	0	0	0	0	0	0	0
SE1u119736567		0	0	0	0	1.00173	2.42105	0	0	0	0	0	0	0	0	0	0	0	0	0	0	0	0	0	0	0	0	0	0	1.08121	0
SE1u123538268		0	0	0	0	0	0	0	0	0	0	0	0	0	0	0	0	0	0	0	0	0.315944	0	0	0	0	0	0	0	0	0
SE2c100731180		0	0	0	0	0	0	0	0	0	0	0	0	0	0	0	0	0	0	0	0	0	0	0	0	0	0	0.00861475	0	0	0
SE2c100794988		0	0	0	0	0	0	0	0	0	0	0	0	0	0	0	0	0	0	0	0	0.846278	0	0	0	0	0	0	0	0	0
SE2c101451094		0	0	0	0	0	0	0	0	0	0	0	0	0	0	0	0	0	0	0	0	0.63941	0	0	0	0	0	0	0	0	0
SE2c102105627		0.873931	0.199843	0	0	0	0	0	0	0	0	0	0	0	0	0	0	0	0	0	0	0.372362	0	0	0	0	0	0	0	0	0
SE2c102435118		0	0	0	0	0	0	0	0	0	0	0	0	0	0	0	0	0	0	0	0	0.300899	0	0	0	0	0	0	0	0	0
SE2c102959844		0	0	0	0	0	0	0.0720665	0	0	0	0	0	0	0	0	0	0	0	0	0	0	0	0	0	0	0	0.654721	1.2758	0	0
SE2c105122019		0	0	0	0	0	0	0	0	0.171567	0	0	0	0	0	0	0	0	0	0	0	0	0	0	0	0	0	0	0	0	0
SE2c105710870		0	0	0	0	0	0	0	0	0	0	0	0	0	0	0	0	0	0	0	0	0.436303	0	0	0	0	0	0	0	0	0
SE2c105973075		0.225788	0	0	0	0	0	0	0	0	0	0	0	0	0	0	0	0	0	0	0	0	0	0	0	0	0	0	0	0	0
SE2c106563311		0.0225788	0	0	0	0	0	0	0	0	0	0	0	0	0	0	0	0	0	0	0	0.703351	0	0	0	0	0	0	0	0.92076	0
SE2c108530231		0	0	0	0	0	0	0	0	0	0	0	0	0	0	0	0	0	0	0	0	0.504006	0	0	0	0	0	0	0	0	0
SE2c108594070		0.128832	0	0	0	0	0	0	0	0.264763	0	0.0254996	0	0	0	0	0	0	0	0	0	0	0	0	0	0	0	0	0	0.490464	0
SE2c112855106		0.614939	0.340239	0	0	0	0	0	0	0	0	0	0	0	0	0.129643	0	0	0	0	0	0.315944	0	0	0	0	0	0.553067	0.265754	0	0
SE2c12191837		0	0	0	0	0	0	0	0	0	0	0	0	0	0	0	0	0	0	0	0	0.165494	0.110922	0	0	0	0	0	0	0	0
SE2c133498205		0	0	0	0	0	0	0	0	0.633314	0	0	0	0	0	0	0	0	0	0	0	0	0	0	0	0	0	0	0	0	0
SE2u100534518		0.0597673	0.111305	0	0	0	0	0	0	0	0.059504	0.0733114	0.440975	0	0	0	0	0	0	0	0	0.0564186	0.28508	0	0	0	0	0	0	0	0
SE2u101385622		0	0	0	0	0	0	1.13247	0	0	0	0	0	0	0	0	0	0	0	0	0	0	0	0	0	0	0	0.439352	0.282813	0	0
SE2u104202907		0	0	0	0	0	0	0.271536	0	0	0	1.02955	0	0	0	0	0	0	0	0	0	0.218152	0	0	0	0	0	0	0	0	0
SE2u105513644		0	0	0	0	0	0	0.999923	0	0.133441	0	0.87655	0.430306	0	0	0.264632	0	0	0	0	0	0	0	0	0	0	0	0	0	0	0
SE3c103548402		0.0385167	0	0	0	0	0	0	0	0	0	0	0	0	0	0	0	0	0	0	0	0.233197	0	0	0	0	0	0	0	0	0
SE3c115018275		0.0265632	0	0	0	0	0	0	0	0	0	0	0	0	0	0	0	0	0	0	0	0	0	0	0	0	0	0	0	0	0
SE3c124454016		0.0305477	0	0	0	0	0	0	0	0	0	0	0	0	0	0	0	0	0	0	0	0	0	0	0	0	0	0	0	0	0
SE3c141559005		0	0	0	0	0	0	0	0	0	0	0.0286871	0	0	0	0.137662	0	0	0	0	0	0	0	0	0	0	0	0	0	0.401123	0
SE3u100009239		0	0	0	0	0	0	0	0	0	0	0	0	2.2951	0	0	0	0	0	0	0	0.673261	0	0	0	0	0	0	0	0	0
SE3u105186188		0	0	0	0	0	0	0	0	0	0	0	0	1.59723	0	0	0	0	0	0	0	0.552902	0.225991	0	0	0	0	0	0	0	0
SE3u110953735		0	0	0	0	0	0	0	0	0	0	0	0	0	0	0	0	0	0	0	0	0	0.3535	0	0	0	0	0	0	1.07027	0
SE4c102171240		0	0	0	0	0	0	0	0	0.620605	0	0	0	0	0	0	0	0	0	0	0	0	0	0	0	0	0	0	0	0	0
SE4c105579071		0	0	0	0	0	0	0	0	0	0	0	0	0	0	0	0	0	0	0	0	0	0.759869	0	0	0	0	0	0	1.02833	0
SE4c105579453		0	0	0	0	0	0	0	0	0	0	0	0	0	0	0	0	0	0	0	0	0	0	0	0	0	0	0	0	0.0237027	0
SE4c107086032		0	0	0	0	0	0	0	0	0	0	0.532305	0.7397	0	0	2.30149	0.129371	0	0	0.909359	0	0	0	0.894606	0.364627	0.828241	0	0.303239	0	0.948109	0
SE4c110100748		0	0	0	0	0	0	0	0	0	0	0	0	0	0	0	0	0	0	0	0	0.383646	0	0	0	0	0	0	0	0	0
SE4c112986780		0	0	0	0	0	0	0	0	1.02093	0	0	0	0	0	0	0	0	0	0	0	0	0	0	0	0	0	0	0	0	0
SE4c118359891		0	0	0	0	0	0	0	0	0	0	0.53868	0.106688	0	0	0	0	0	0	0	0	0	0	0	0	0	0	0	0	0	0
SE4c119080453		0	0	0	0	0	0	0	0	0	0	0	0	0	0	0	0	0	0	0	0	0.312183	0	0	0	0	0	0	0	0	0
SE4c120587603		0	0	0	0	0	0	0	0	0.510463	0	0	0	0	0	0	0	0	0	0	0	0	0	0	0	0	0	0	0	0	0
SE4c1245368		0	0	0	0	0	0	1.17108	0	0	0	0	0	0	0	0	0	0	0	0	0	0	0	0	0	0	0	0	0	0	0
SE4c125766466		0	0	0	0	0	0	0.234216	0	0	0	0	0	0	0	0	0	0	0	0	0	0	0	0	0	0	0	0	0	0	0
SE4c128122984		0	0	0	0	0.0361821	0	0	0	0	0	0	0	0	0	0	0	0	0	0	0	0	0	0	0	0	0	0	0	0	0
SE4c138217937		0	0	0	0	0	0	0	0	0	0	0	0	0	0	0.183104	0	0	0	0	0	0	0	0	0	0	0	0	0	0	0
SE4c27132253		0.369229	0	0	0	0	0	0	0	0	0	0	0	0	0	0	0	0	0	0	0	0.188062	0	0	0	0	0	0	0	0	0
SE4u100730805		0	0	0	0	0.193316	0	0.828765	0	1.17343	0	0	0	0	0	0	0	0	0	0	0	0	0	0	0	0	0	0.907994	1.08008	0	0
SE4u103678876		0.280242	0	0	0	0	0	0	0	0	0	0	0	0	0	1.61051	0.555318	0	0	1.5156	0	0.368601	0.0653093	1.28276	0.437026	0.845318	0	0	0	0	0
SE4u104138748		0	0	0	0	0	0	0	0	0	0	0	0	0	0	0	0	0	0	0	0	0.586753	0	0	0	0	0	0	0	0	0
SE4u109971791		0	0	0	0	0	0	0	0	0.15674	0	0	0	0	0	0	0	0	0	0	0	0	0	0	0	0	0	0	0	0	0
TOTAL:		100	100	100	100	100	100	100	100	100	100	100	100	100	100	100	100	100	100	100	100	100	100	100	100	100	100	100	100	100	100
