# Supplementary material for: Selective expression of Pneumocystis antigens in different patients during a suspected outbreak of Pneumocystis pneumonia
Source: mBio. 2025 Apr 17;16(5):e00692-25. doi: 10.1128/mbio.00692-25 (PMC12077189; doi:10.1128/mbio.00692-25)
Supplement: Table S3 — Abundance of the msg-I alleles in the triplicate analyses of the expressed repertoires of some patients involved in the outbreak. [file mbio.00692-25-s0003.xlsx]

## Sheet: Feuil1
Table S3. Abundance of the msg-I alleles in the triplicate analyses of the expressed repertoires of the patients BE2, BE3 and LA10 involved in the outbreak (% of all reads composing the repertoire).
Allele name:	Sample:	BE2	BE2a	BE2b	BE3	BE3a	BE3b	LA10	LA10a	LA10b
LA10u103481379		4.1636	7.0136	7.1313	0	0	3.77904	3.33664	2.42463	1.27461
BE2u100598992		10.0477	18.3701	19.6433	0	0	0	0	0	4.3281
SE4c107086032		0.364627	0.405539	0	0	0	0	0	0	0
BE2c100795025		0.0487047	0.281933	0	0	0	0	0	0	0
LA10u100403554		12.3262	18.2312	14.7864	3.45851	1.78835	0	11.3826	21.3416	17.8838
BE3c10553142		2.29834	2.60684	1.95249	0	0	0	0	0	0
BE3c101647226		0.26985	1.18884	0	0	0	0	0	0	0
BE2c100796347		0.588406	0.68886	0	0	0	0	0	0	0
BE2c11207875		0.698979	1.14579	0.626468	0	0	0	0	0	0
BE2ua208340226		0	0.152771	0	0	0	0	0	0	0
LA3ud118358334		1.59541	1.66937	0	0	0	0	0	1.19086	0
BE2u119408901		0.375158	0	0.82659	0	0	0	0	0	0
BE2c10160755		0.767428	1.15412	1.70191	0	0	0	0	0	0
BE3c125044241		1.756	2.17074	3.01923	0	0	0	0	0	0
BE2u106234056		3.8016	4.39287	7.55938	0	0	0	0	0	0
BE2ub147128807		0	0	0.154877	0	0	0	0	0	0
LA3cd102369183		4.31497	0.81941	1.19203	0	0	6.81182	0	2.80818	0
BE2u100794822		6.25658	3.91928	4.50187	0	0	0	0	0	0
BE2u101058440		8.14422	5.3345	9.55538	0	0	0	3.78412	3.52162	0.633505
BE2u104531877		7.01874	3.17626	5.72522	0	1.26344	0	1.82016	0	0
BE2u104597941		3.67655	1.56799	1.16941	0	0	0	0	0	0
BE1ud167840496		2.07982	1.70271	0	0	0	0	0	0	0
LA9u100206539		1.46509	0.780523	1.32602	0	0	0	0	0	0
CI3u109315594		0.679233	0	0	0	0	0	0	0	0
BE2u115672153		0.110573	0	0	0	0	0	0	0	0
BE2u122619950		0.0552864	0	0	0	0	0	0	0	0
BE2u130484151		0.283014	0	0	0	0	0	0	0	0
LA5u100205476		0.171125	0	0	0	0	0	0	0	0
BE3c10420737		0.248789	0	0.191421	0	0	0	0	0	0
BE3c100404001		0.163227	0	0	0	0	0	0	0	0
BE2u167576691		0.101358	0	0	0	0	0	0	0	0
BE2u172753838		0.105307	0	0	0	0	0	0	0	0
BE3u100467454		1.09783	3.20542	1.90551	10.1881	28.1559	0	1.16172	6.4639	9.82059
BE3u110952955		0.359362	0.438871	0.73784	3.99219	9.42638	3.96061	0	0	0
CI5c154272018		0.355413	0	0.325415	0	7.93467	5.3239	0	0	4.4282
LA1ud104794898		0.0947767	0	0.542939	0.866905	13.1691	14.0314	0	0	0
BE3u100926408		0.756898	0.731914	1.31732	8.98536	6.21345	0	0	2.70357	0
BE3c11471397		0.226411	0.255545	0	0	3.0579	0	0	0	1.97147
SE4u103678876		0.437026	0	0	0	4.49957	4.24527	0	0	0
BE3u100403548		0.268534	1.17356	0	24.6144	11.9179	25.9378	4.64122	0	0
BE2c101974988		0.829297	0	0.403724	0	0	7.69965	0	0	0
BE2c100469476		0.189553	0	0.342817	0	0	1.44945	0	0	0
BE1ud101581713		0.517323	0.512479	0.678674	0	0	6.53331	0	0	0
BE3u100076300		2.23647	1.86103	2.05168	13.998	0	0.8986	0	0	0
BE3u100664238		0.19087	0	0.650831	3.35698	0	0	0	0	0
BE3u101253715		0.148747	0.83191	0	11.2997	5.42365	8.67672	0	0	0
BR2u100205801		0.375158	0	0	4.97104	0	0	0	0	0
BE3u106103450		0	0	0	1.7221	0	0	0	0	0
BE3u108790667		0.229044	0	0	6.94566	0	0	0	1.17611	0
LA10u107021914		0.144798	0.397206	0	0	0	0	2.23925	10.7539	5.72942
BE3c102039882		1.23868	0.813855	0.666493	0	0	0	0	5.78398	0
BE5u104007770		0.387005	1.44994	1.69843	0	0	0	0	2.80952	0
BE3c107088640		0.12242	0.790245	0	0	0	0	0	2.27175	0
LA10u130744545		0.390954	0	0.262769	0	0	0	1.85422	2.65127	2.41872
BE2c101057380		1.81129	2.09158	0.944923	0	0.137941	0	1.13807	0	4.50929
LA1cd103744245		0.0829297	0.473591	0.600365	0	0	0	1.8703	1.50869	5.01736
LA10u105646335		0.0342249	0.145827	0	0	0	0	5.83795	3.31778	7.71355
LA10u100140352		5.19429	1.09162	2.35448	5.60104	2.02883	0	4.94962	3.43713	3.4526
LA4u141035644		2.33388	2.57767	0.884016	0	4.43609	6.87644	12.8064	4.03256	0
LA10u100993226		0.52917	0.416649	0	0	0	0	6.96467	4.98605	3.62745
LA10u101057747		1.64148	1.68465	0	0	0	0	4.69514	4.05134	2.68986
LA10u101910870		0.542334	0.729136	0	0	0.546882	0	8.70536	6.61678	11.3853
LA10u10224500		0.142165	0.0999958	0	0	0	0	1.84476	1.13319	0
LA10u102501180		0.916175	0.479147	0	0	0	0	6.17662	2.84304	2.29582
LA10u102891520		2.0943	0.765246	2.16132	0	0	3.77597	11.8348	1.54088	8.07592
LA10u107544774		0.105307	0.209713	0.407204	0	0	0	2.95634	0.631638	2.74434
TOTAL:		100	100	100	100	100	100	100	100	100
